# Supplementary material for: Identification and profiling of microRNAs during sheep’s testicular development
Source: Front Vet Sci. 2025 Mar 31;12:1538990. doi: 10.3389/fvets.2025.1538990 (PMC11994653; doi:10.3389/fvets.2025.1538990)
Supplement: SUPPLEMENTARY TABLE S1 — Details of primer sequences of miRNAs used for RT-qPCR. [file Table_1.xlsx]

## Sheet: Table S1
Table S1. Details of primer sequences of miRNAs used for qRTPCR
Name	Forward primer (5’ to 3’)	Reverse primer (5’ to 3’)
oar-miR-152	TCAGTGCATGACAGAACTTGG	Universal reverse *
oar-miR-10b	ACCCTGTAGAACCGAATTTGTG	Universal reverse *
oar-miR-21	TAGCTTATCAGACTGATGTTGAC	Universal reverse *
oar-miR-22-3p	AAGCTGCCAGTTGAAGAACTG	Universal reverse *
oar-miR-25	ATTGCACTTGTCTCGGTCTGA	Universal reverse *
oar-miR-99a	AACCCGTAGATCCGATCTTG	Universal reverse *
oar-miR-379-3p	TATGTAACATGGTCCACTAACT	Universal reverse *
oar-miR-409-5p	AGGTTACCCGAGCAACTTTGCAT	Universal reverse *
oar-miR-1179	AATCATACACGGTTCACCTATT	Universal reverse *
oar-miR-132	TCAGTGCATGACAGAACTTGG	Universal reverse *
oar-miR-374a	TTATAATACAACCTGATAAGTG	Universal reverse *
oar-miR-28-y	TAGCACCATCTGAAATCGGTT	Universal reverse *
