# Supplementary material for: Identification and profiling of microRNAs during sheep’s testicular development
Source: Front Vet Sci. 2025 Mar 31;12:1538990. doi: 10.3389/fvets.2025.1538990 (PMC11994653; doi:10.3389/fvets.2025.1538990)
Supplement: SUPPLEMENTARY TABLE S2 — miRNA Sequence Quality Control. [file Table_2.xlsx]

## Sheet: Table S1
Table S2. miRNA Sequence Quality Control
Sample	Clean Reads(Mb)	high_quality(Mb)	3'adapter_null(Mb)	5'adapter_contaminants(bp)	Poly A(bp)	CleanReads(Mb)	Clean_tags(Mb)
M0-1	14.01	6.69	0.0081	5018	122	13.36	13.01
M0-2	14.12	6.75	0.001	3920	403	13.46	13.11
M0-3	9.18	4.38	0.003	3377	92	8.76	8.5
M3-1	10.53	5.04	0.0081	7528	179	10.04	9.61
M3-2	13.61	6.51	0.006	8245	230	12.98	12.47
M3-3	10.11	4.82	0.0034	25446	265	9.65	9.16
M6-1	10.21	4.89	0.0031	12746	129	9.73	9.35
M6-2	14.17	6.78	0.0059	20173	168	13.52	12.89
M6-3	13.26	6.33	0.0188	12057	322	12.65	11.77
Y1-1	15.2	7.26	0.0115	13141	285	14.5	13.52
Y1-2	17.03	8.07	0.1622	22415	682	16.24	14.43
Y1-3	15.84	7.57	0.0828	17071	648	15.1	13.77
