# Supplementary material for: Identification and profiling of microRNAs during sheep’s testicular development
Source: Front Vet Sci. 2025 Mar 31;12:1538990. doi: 10.3389/fvets.2025.1538990 (PMC11994653; doi:10.3389/fvets.2025.1538990)
Supplement: SUPPLEMENTARY TABLE S3 — Read mapping summary of sheep miRNA. [file Table_3.xlsx]

## Sheet: Table S2
Table S3. Read mapping summary of sheep miRNA
Sample	Reads	Aligned_reads	Aligned(%)
all	8853802	8540940	96.47
M0-1	421830	375013	88.9
M0-2	383483	340092	88.69
M0-3	240174	207855	86.54
M3-1	496223	446061	89.89
M3-2	750187	673419	89.77
M3-3	746740	660555	88.46
M6-1	867554	778437	89.73
M6-2	1541280	1372307	89.04
M6-3	1444254	1222103	84.62
Y1-1	493815	426216	86.31
Y1-2	2091449	1827308	87.37
Y1-3	2074456	1816904	87.58
