# Supplementary material for: Identification and profiling of microRNAs during sheep’s testicular development
Source: Front Vet Sci. 2025 Mar 31;12:1538990. doi: 10.3389/fvets.2025.1538990 (PMC11994653; doi:10.3389/fvets.2025.1538990)
Supplement: SUPPLEMENTARY TABLE S4 — The novel miRNAs and known miRNAs identified in all libraries. [file Table_4.xlsx]

## Sheet: Table S3
Table S4. The novel miRNAs and known miRNAs identified in all libraries
miRNA_id	M0_1	M0_2	M0_3	M3_1	M3_2	M3_3	M6_1	M6_2	M6_3	Y1_1	Y1_2	Y1_3	Sequence	Length
miR-199-x	1181633	875314	731353	329133	499994	366868	470916	618950	379091	524916	117347	125658	CCCAGTGTTCAGACTACCTGTTC	23
miR-125-x	258878	218077	158710	117258	163301	120906	149213	145512	85101	365148	76570	122199	TCCCTGAGACCCTTTAACCTGT	22
miR-99-z	203927	237624	113361	100753	101725	70823	100669	77359	53151	157106	57830	74209	AACCCGTAGATCCGATCTTGTGA	23
miR-99-x	145610	146227	91536	90382	106472	82324	103468	84074	62783	202820	50968	74633	AACCCGTAGATCCGATCTTGTGT	23
miR-151-x	140072	130582	78214	95210	132064	109895	91990	128102	170868	195543	232102	160980	TCGAGGAGCTCACAGTCTAGT	21
miR-202-x	135503	90711	115917	252939	448909	302641	191644	232867	209682	81361	140558	77235	TTCCTATGCATATACTTCTTT	21
miR-28-z	117273	105974	66314	78305	109072	92859	73677	100213	141037	161042	207756	140328	TCGAGGAGCTCACAGTCTAGT	21
miR-450-x	107641	134982	51827	128249	202957	124195	93431	107987	104196	45861	41756	28483	TTTTGCAATATGTTCCTGAAT	21
miR-92-y	98872	52978	41346	74568	65653	48702	60409	90073	61907	64469	38029	31944	TATTGCACTTGTCCCGGCCTGT	22
miR-101-y	85058	106386	68930	69051	69499	41868	41208	32775	52019	58866	54618	22463	TACAGTACTGTGATAACTGAAT	22
miR-125-z	83232	111646	55448	53062	60078	42751	78880	74847	40588	242796	40343	59269	TCCCTGAGACCCTAACTTGTGAA	23
miR-143-y	82800	96568	52895	22990	33421	30184	55517	66978	56894	175170	47683	60607	TGAGATGAAGCACTGTAGCTCTT	23
miR-30-x	73773	69040	29791	59612	68779	51894	58510	81508	56448	89730	41930	51752	TGTAAACATCCTACACTCTCAGCT	24
miR-142-x	69406	58731	13629	36355	53803	64148	39568	34315	65260	31719	17423	16566	CCCATAAAGTAGAAAGCACT	20
let-7-x	52830	36974	30123	51326	71489	55928	50574	100026	57567	53323	25686	22222	TGAGGTAGTAGATTGTATAGTTA	23
miR-424-x	51246	85843	30081	34956	46573	30202	37220	36805	28244	24742	9016	9250	CAGCAGCAATTCATGTTTTGA	21
miR-16-x	40785	59478	21711	30352	33779	24496	37494	30479	36127	39042	46625	88414	TAGCAGCACGTAAATATTGGAGA	23
miR-136-y	37177	43502	33653	25402	40197	22457	20734	18399	19219	19581	5786	5305	CATCATCGTCTCAAATGAGTCT	22
miR-126-y	35043	83852	19960	22641	42009	24672	38351	34619	45512	109603	45360	44241	TCGTACCGTGAGTAATAATGC	21
miR-140-y	33456	34053	15735	24549	25777	15660	19106	21076	18160	75171	14123	18773	ACCACAGGGTAGAACCACGGACT	23
miR-24-y	31999	37385	26045	32614	41594	37073	24078	27207	37882	60119	42037	34392	TGGCTCAGTTCAGCAGGAAC	20
miR-186-x	31791	33868	14360	18632	24352	12877	16592	21603	16140	38060	12991	18614	CAAAGAATTCTCCTTTTGGGCT	22
miR-126-x	31195	24853	21090	16621	37931	18763	24660	22895	30825	84271	33759	20609	CATTATTACTTTTGGTACGCG	21
miR-151-y	26769	21568	9175	11596	13875	11981	11560	20928	16325	24089	11402	12781	CTAGACTGAAGCTCCTTGAGG	21
miR-127-y	25929	22953	15745	13359	15217	10070	13419	16583	8724	17773	2682	4283	TCGGATCCGTCTGAGCTTGGCTTT	24
miR-27-y	25083	33829	16289	22795	20798	12668	16251	25359	23763	55033	18210	20782	TTCACAGTGGCTAAGTTCTGCA	22
miR-342-y	23997	26890	14385	9549	15939	13380	15356	12228	10836	17099	10448	13669	TCTCACACAGAAATCGCACCCAT	23
miR-100-z	23774	22850	12250	18708	19614	16051	18603	15435	15862	21385	36397	35663	AACCCGTAGATCCGAACTTGTGA	23
miR-423-y	22304	14988	11512	13941	14713	10520	13696	18723	11219	37057	7477	12233	AGCTCGGTCTGAGGCCCCTCAGT	23
miR-423-x	21595	16701	10217	11022	10361	7372	10889	13837	9054	22571	6525	6952	TGAGGGGCAGAGAGCGAGACTTT	23
miR-145-x	21268	32013	18105	6715	6991	7013	16135	12633	8276	26230	13256	8642	GTCCAGTTTTCCCAGGAATCCCT	23
miR-542-y	21164	52925	10733	16335	22464	16497	15459	14320	23561	6600	7864	5148	TGTGACAGATTGATAACTGAAA	22
miR-125-y	20671	17759	11324	12243	14768	12049	11301	12442	6062	27574	4906	5076	ACAAGTCAGGCTCTTGGGACCT	22
miR-145-y	20140	14196	9786	5381	9416	8496	8793	7596	8102	31848	12407	7599	ATTCCTGGAAATACTGTTCTT	21
miR-224-x	15852	21098	10381	8694	32575	25745	22268	27993	19765	20096	7802	8000	CAAGTCACTAGTGGTTCCGTTT	22
miR-181-x	15682	13603	8817	6402	7558	5250	6695	9409	5704	9162	2660	3738	AACATTCATTGCTGTCGGTGGGT	23
miR-339-x	15304	19462	12736	10705	18466	17134	21556	24090	19965	85046	12242	20325	TCCCTGTCCTCCAGGAGCTCT	21
miR-128-y	14242	16932	7689	8828	14816	12689	12751	19934	17397	25872	16177	26128	TCACAGTGAACCGGTCTCTTT	21
miR-192-x	14022	14979	8154	9232	17900	14614	13525	12824	18246	11838	19760	14888	CTGACCTATGAATTGACAGCC	21
miR-100-x	13954	14246	6380	13818	18556	13666	16463	13683	17148	17122	34057	42879	AACCCGTAGATCCGAACTTGTGT	23
miR-455-x	13943	12493	12127	8942	12663	6612	6309	10255	6422	9640	2362	1872	TATGTGCCTTTGGACTACATCG	22
miR-23-y	13908	15191	9090	11369	12693	8654	9440	10185	11190	23171	8062	8652	ATCACATTGCCAGGGATTACC	21
miR-10174-y	13545	14922	8890	11048	12343	8411	9065	9736	10870	22415	7831	8388	ATCACATTGCCAGGGATTACC	21
miR-532-x	13432	6132	5893	7302	6584	4772	3970	5751	5539	8852	2965	3441	CATGCCTTGAGTGTAGGACCGT	22
miR-503-x	12904	16105	4103	7719	9324	7075	7516	7082	7737	7717	1782	2476	TAGCAGCGGGAACAGTAAA	19
miR-2478-z	12854	15513	3597	14134	20642	19168	26060	17532	48285	79272	66703	44615	ATCCCACTTCTGACACCA	18
miR-574-y	12664	8325	6188	5301	5139	3791	4209	2656	2184	10179	1457	1688	CACGCTCATGCACACACCCACA	22
miR-320-y	12582	13864	7514	6433	4803	3680	5643	5592	3405	13477	2797	2909	AAAAGCTGGGTTGAGAGGGCGA	22
miR-148-y	12232	11108	9923	7994	8414	6472	7750	8342	9365	8511	8279	5251	TCAGTGCATCACAGAACTTTGT	22
miR-507-y	12125	10381	4969	45603	68880	80269	109917	73290	119915	65298	119325	96544	ATTGGCACGTCTTGGAATGA	20
miR-424-y	11912	4978	3711	9865	15454	8286	9090	13740	4774	21623	1461	2574	CAAAACGTGAGGCGCTGCTAT	21
miR-361-x	10632	9515	4620	9416	9791	5643	6191	6193	5574	7128	4262	2901	TTATCAGAATCTCCAGGGGTAC	22
miR-6519-z	10605	20322	2966	5714	9833	7519	8605	5503	6752	9092	2558	5088	TAGCAGCGGGAACAGTAAAAA	21
miR-204-x	10143	7282	6765	13169	23178	15854	20466	22892	12709	39543	14715	22663	TTCCCTTTGTCATCCTATGCCT	22
miR-4334-y	9779	12672	8072	6006	9731	9950	12111	13775	12954	57454	8261	13261	TCCCTGTCCTCCAGGAGCTCT	21
miR-1271-x	9485	7773	5648	7738	7775	5038	4922	5812	11930	5176	19928	12088	CTTGGCACCTAGTAAGTACTCA	22
miR-211-z	8660	6520	5861	11089	19244	13512	16215	17565	10755	32990	13113	19597	TTCCCTTTGTCATCCTATGCCT	22
let-7-y	8499	3874	3481	5579	10593	6216	5795	8340	4626	14896	2482	1696	CTATACAGTCTACTGTCTTTCT	22
miR-214-y	8384	9742	5522	3223	4783	3348	4924	3647	3448	11698	2135	1792	TACAGCAGGCACAGACAGG	19
miR-202-y	8273	5403	2770	9613	17769	13494	14275	25800	10026	30473	4366	5847	AGAGGTGTAGGGCATGGGAAA	21
miR-10-y	7954	4592	2535	1735	3002	2454	1967	2095	1686	2313	1000	843	ACAGATTCGATTCTAGGGGAAT	22
miR-2285-z	7801	12084	4467	5446	7912	6999	5751	6414	8853	5832	9582	11707	AAAACCTGAATGAACTTTTTGG	22
miR-28-y	7280	5700	2497	3523	3890	2693	4016	5996	3352	9134	2204	2723	CACTAGATTGAGAGCTCCTGGA	22
miR-282-x	7096	4741	2343	8378	16011	12130	12828	23149	9162	28172	3911	5364	AGAGGTGTAGGGCATGGGAAA	21
miR-2284-z	6996	5918	2660	4153	6924	5142	4765	11171	7654	13346	6917	8957	GAAAAGTTCGTTCGGGTTTTTC	22
miR-146-x	6910	13746	3610	5078	27336	29804	25819	35787	54566	13803	86696	60288	TGAGAACTGAATTCCATAGGCTGT	24
miR-708-y	6204	1963	4204	2190	2692	1925	1197	1143	1216	1824	1905	304	CATCTAGACTGTGAGCTTCTAGA	23
miR-181-y	6022	5330	3919	2440	3458	2769	2961	3175	2637	5699	1559	2375	ACCATCGACCGTTGATTGTACC	22
miR-23-z	5931	3985	2875	3963	3830	2924	3993	4901	2949	7812	2058	1886	ATCACATTGCCAGGGATTACCACT	24
miR-660-z	5213	4283	2729	5477	8591	5445	3972	6556	8532	12417	5663	5037	TACCCATTGCATATCGGAGCTG	22
miR-455-y	5139	5056	3450	2430	2593	1398	3160	2116	1378	5641	800	882	GCAGTCCATGGGCATATACACT	22
miR-143-x	4980	2919	6389	2675	5669	2758	2656	5474	4714	19401	3446	2433	GGTGCAGTGCTGCATCTCTGG	21
miR-200-y	4674	4697	3082	1767	1427	764	579	792	808	10247	876	997	TAACACTGTCTGGTAACGATGTT	23
miR-20-x	4662	7864	2656	6354	5805	6102	5385	6899	11453	2614	8321	6626	TAAAGTGCTTATAGTGCAGGTAG	23
miR-185-x	4535	5990	2246	4014	5239	3848	4772	7492	7434	10648	4903	6408	TGGAGAGAAAGGCAGTTCCTGA	22
miR-500-y	3907	2970	2099	3321	4845	4626	4214	4058	4458	8059	3798	3009	ATGCACCTGGGCAAGGATTCT	21
miR-1307-x	3786	1758	2735	4237	6677	3593	1659	3230	4904	3946	4177	2213	TCGACCGGACCTCGACCGGCT	21
miR-502-z	3757	2793	2023	3200	4716	4522	4150	3944	4398	7577	3670	2844	ATGCACCTGGGCAAGGATTCT	21
miR-3968-z	3710	3836	1518	4531	6908	7162	9068	6301	16204	27173	23245	18509	ATCCCACTCCTGACACCA	18
miR-769-z	3607	2285	1946	2115	3284	2147	1951	6085	4247	4757	4113	4904	TGAGACCTCCGGGTTCTGAGCT	22
miR-15-x	3568	2880	1490	4417	5036	3973	4229	4869	5480	5762	6466	8111	TAGCAGCACATCATGGTTTACA	22
miR-26-x	3524	5987	1796	2130	2715	1668	2649	2420	2131	2228	2139	2019	TTCAAGTAATCCAGGATAGGCAT	23
miR-28-x	3465	5995	2046	3387	3539	2691	3538	3397	5496	8221	3571	3452	AAGGAGCTCACAGTCTATTGA	21
miR-144-y	3303	4414	5341	2780	5641	2742	2264	1843	2842	2665	2280	580	TACAGTATAGATGATGTACTCT	22
miR-574-x	3003	1246	1242	1181	976	599	680	1205	719	2086	346	196	TGAGTGTGTGTGTGTGAGTGT	21
miR-127-x	2898	2585	1643	1418	2369	1396	1968	3569	1801	3319	330	432	CTGAAGCTCAGAGGGCTCTGATT	23
miR-374-y	2887	1524	901	2394	3498	1930	1147	1566	1609	1259	770	233	CTTATCAGGTTGTATTGTAATT	22
miR-148-x	2819	3639	1776	1403	2064	1649	2446	2132	2094	6021	1067	2217	AAAGTTCTGAGACACTCCGACT	22
miR-758-y	2811	2439	1007	1696	4235	3134	3222	4896	3989	4254	1763	2510	TTTGTGACCTGGTCCACTAACT	22
miR-30-y	2739	1731	1304	2345	2632	1466	1076	2183	1282	3142	959	1084	CTTTCAGTCGGATGTTTACAGT	22
miR-10-x	2652	3813	1935	1410	1222	1236	1534	1490	1939	1135	4009	3834	ACCCTGTAGATCCGAATTTGTGA	23
miR-106-y	2443	1944	1218	1753	1403	1142	1332	1760	1727	3703	1684	2392	CCGCACTGTGGGTACTTGCT	20
miR-3432-x	2429	2210	1619	2348	2910	1945	3171	3439	3672	6168	2389	1897	TGCGGGATCTTTAGTTGTGGCG	22
miR-331-y	2369	2321	1233	1501	2123	1669	1722	1918	1921	8459	1631	2098	GCCCCTGGGCCTATCCTAGAAC	22
miR-1388-x	2336	3002	887	1263	2355	2941	2127	2418	4031	1109	1026	1560	AGGACTGTCCAACCTGAGAAT	21
miR-505-y	2299	950	1153	1270	1087	674	705	1070	687	983	413	437	GTCAACACTTGCTGGTTTCCTCT	23
miR-340-x	2286	9538	1236	1700	2647	2509	2420	2572	6265	982	5219	3882	TTATAAAGCAATGAGACTGATT	22
miR-484-x	2236	1894	1493	1570	2378	1996	1843	2334	1790	2370	1729	1402	TCAGGCTCAGTCCCCTCCCGAT	22
miR-130-y	2185	1536	1066	1145	1371	1049	954	1196	971	910	587	625	CAGTGCAATGTTAAAAGGGCAC	22
miR-17-y	2177	1550	1218	1229	1046	831	851	1503	1145	1534	886	850	ACTGCAGTGAAGGCACTTGTAGA	23
miR-99-y	2159	2320	974	1076	1320	903	1134	1578	721	2793	389	690	CAAGCTCGCTTCTATGGGTCTGT	23
miR-98-x	2110	2323	1876	2170	2333	1289	1280	1194	1829	524	1467	666	TGAGGTAGTAAGTTGTATTGTT	22
miR-342-z	2090	1602	1132	1297	1664	1429	2246	2431	1344	1434	728	947	TCTCACACAGAAATCGCACCCATCT	25
miR-10955-z	2012	3635	338	2017	2667	4360	5083	5570	16263	26467	11988	13277	TCCCCGTACGGGCCACCA	18
miR-1338-x	2001	2480	752	995	1873	2243	1597	1774	3091	904	789	1207	AGGACTGTCCAACCTGAGAAT	21
miR-31-x	1997	3098	1209	1612	1555	992	1345	2008	2285	2064	1707	1216	AGGCAAGATGCTGGCATAGCT	21
miR-1343-y	1951	1103	951	1085	1163	670	803	1030	779	2935	623	490	CTCCTGGGGCCCGCACTCTCG	21
miR-199-y	1858	1855	1057	598	945	517	938	1125	542	1078	284	288	TACAGTAGTCTGCACATTGGTTAT	24
miR-335-x	1827	8638	1249	780	1938	1768	1908	1111	2983	261	4373	3660	TCAAGAGCAATAACGAAAAAT	21
miR-1468-x	1807	1400	1421	996	1574	970	1581	1703	1741	4788	2351	1975	CTCCGTTTGCCTGTTTTGCTGA	22
miR-507-z	1735	1834	899	10727	17274	15725	13437	9946	32142	2998	31561	9311	TGATTGGTACTTCTTAGAGTGA	22
miR-152-y	1714	1855	1086	1263	2058	1339	1643	1908	2175	1982	1836	1081	TCAGTGCATGACAGAACTTGGTA	23
miR-3431-x	1708	2398	1215	1070	6905	5211	6121	8190	4859	4318	1055	1450	CCTCAGTCAGCCTTGTGGATGT	22
miR-615-y	1668	784	695	743	519	208	413	574	240	576	100	59	TCCGAGCCTGGGTCTCCCTCT	21
miR-93-x	1590	1035	863	1189	1162	1056	898	1560	2165	998	2971	2138	CAAAGTGCTGTTCGTGCAGGTAG	23
miR-1260-z	1572	2154	1357	1664	3202	2173	2985	2572	6271	19725	7058	5476	ATCCCACCGCTGCCACCA	18
miR-320-z	1551	2472	805	605	486	288	373	513	199	1138	188	391	AAAAGCTGGGTTGAGAGGGAA	21
miR-1307-y	1546	1145	938	1035	1208	870	812	1414	1129	2222	805	890	ACTCGGCGTGGCGTCGGTCGTGG	23
miR-378-y	1542	1338	888	848	1099	733	903	1931	1701	3425	740	1545	ACTGGACTTGGAGTCAGAAGGCA	23
miR-486-x	1467	3666	1113	1091	1738	981	1690	1398	887	4361	1479	1065	TCCTGTACTGAGCTGCCCCGA	21
miR-3535-z	1450	795	1485	1253	1729	1251	1058	1706	981	774	825	237	GGATATGATGACTGATTATCTGAGA	25
miR-24-z	1390	1877	784	1290	1746	1546	1546	2378	2042	2849	1463	1563	TGGCTCAGTTCAGCAGGAACAGA	23
miR-127-z	1388	886	691	991	783	515	816	1159	444	429	71	145	TCGGATCCGTCTGAGCTTGGCTTTT	25
miR-361-y	1382	1934	641	1105	902	543	905	935	722	3113	544	1188	TCCCCCAGGTGTGATTCTGATT	22
miR-197-y	1325	729	682	483	535	407	548	595	359	1186	327	218	TTCACCACCTTCTCCACCCAGC	22
miR-331-x	1308	1386	729	1025	1003	912	585	1033	695	1520	330	375	TCTAGGTATGGTCCCAGGGAT	21
miR-1388-y	1274	1309	509	695	1124	1361	1066	1681	1971	663	322	611	ATCTCAGGTTCGTCAGCCCGCA	22
miR-299-y	1272	1308	1101	891	1169	722	757	1285	1097	948	382	341	TATGTGGGACGGTAAACCGCT	21
miR-191-x	1269	1160	538	1028	1757	1631	2638	2782	2993	6312	4175	6478	CAACGGAATCCCAAAAGCAGCTGA	24
miR-296-y	1242	835	611	1025	1036	824	809	1427	1560	1292	1743	1468	AGGGTTGGGCGGAGGCTTTCC	21
miR-21-y	1241	795	1206	1266	1850	1226	592	1105	1192	2356	948	396	CAACAGCAGTCGATGGGCTGT	21
miR-7977-z	1197	904	444	1274	1627	1683	1235	1092	3137	4287	4604	4528	TTCCCGGCCAATGCACCA	18
miR-874-y	1152	950	521	636	1247	908	913	1053	1301	2562	835	988	CTGCCCTGGCCCGAGGGACCGAC	23
miR-452-x	1130	1726	755	581	3294	3278	3062	4155	2777	2102	634	789	AACTGTTTGCAGAGGAAACTGA	22
miR-130-x	1087	585	535	684	754	905	631	859	1095	1102	1092	1446	ACTCTTTCCCTGTTGCACTACT	22
miR-450-y	1038	555	294	592	757	530	526	628	604	719	195	134	ATTGGGAACATTTTGCATC	19
miR-142-y	1028	857	615	940	1768	1378	737	1163	1334	768	462	268	TGTAGTGTTTCCTACTTTATGG	22
miR-542-x	1024	1229	614	801	1308	912	1342	1344	1084	2294	433	657	TCGGGGATCATCATGTCACGAGA	23
miR-2779-z	995	2148	104	1463	1365	1155	960	1297	4681	5020	3454	2731	TTCCGGCTCGAAGGACCA	18
miR-1-z	979	1863	534	1233	2732	2573	4513	6384	8730	2145	5087	3399	TGGAATGTAAAGAAGTATGTAT	22
miR-27-z	933	1219	676	972	794	461	483	611	682	1218	586	478	TTCACAGTGGCTAAGTTCTTC	21
miR-149-x	927	917	478	550	445	378	466	653	496	1184	614	371	TCTGGCTCCGTGTCTTCACTC	21
miR-222-y	910	857	312	1003	1914	1534	1888	4076	2646	10452	1335	1927	AGCTACATCTGGCTACTGGGTCTC	24
miR-155-x	896	881	539	734	824	480	1038	1163	1330	1894	901	856	TTAATGCTAATCGTGATAGGGGT	23
miR-26-y	889	360	394	405	805	633	509	722	338	1052	210	228	CCTATTCTTGATTACTTGTTTC	22
miR-744-x	883	687	520	598	745	478	560	862	843	2005	853	871	TGCGGGGCTAGGGCTAACAGC	21
miR-335-y	873	488	423	472	1397	1427	956	1606	1634	162	2886	2723	TTTTTCATTATTGCTCCTGACC	22
miR-425-x	864	1573	396	711	1418	1109	1195	1480	1899	3754	951	1530	AATGACACGATCACTCCCGTTGA	23
miR-7550-x	772	1802	84	1133	1059	843	689	992	3509	4331	2397	2195	TTCCGGCTCGAAGGACCA	18
miR-322-x	762	1773	573	614	926	635	545	450	557	682	271	312	CAGCAGCAATTCATGTTTTGT	21
miR-140-x	762	730	572	916	1514	715	395	754	600	1769	508	316	CAGTGGTTTTACCCTATGGTAG	22
miR-11202-x	758	1777	81	1098	1023	808	639	939	3341	4058	2301	2138	TTCCGGCTCGAAGGACCA	18
miR-139-x	755	503	317	246	382	240	365	392	328	1445	294	258	TCTACAGTGCACGTGTCTCCAGT	23
miR-210-z	732	393	691	618	1438	926	709	1283	1157	1893	767	736	CTGTGCGTGTGACAGCGGCTGT	22
novel-m0003-3p	731	1193	377	631	684	504	554	288	570	566	463	729	AAAAACCCAGATGAACTTTTTT	22
miR-708-x	725	1471	560	285	211	209	209	169	237	598	405	160	AAGGAGCTTACAATCTAGCTGG	22
miR-29-y	705	1487	374	783	852	656	665	527	1178	2059	824	922	TAGCACCATCTGAAATCGGTTAA	23
miR-193-x	681	614	356	862	747	706	1006	1321	1071	3512	754	905	TGGGTCTTTGCGGGCGAGATGA	22
miR-124-y	669	528	471	629	479	624	204	125	200	79	275	274	TAAGGCACGCGGTGAATGCC	20
miR-106-x	664	1338	513	688	901	1082	1273	1762	2454	673	2266	1929	TAAAGTGCTTATAGTGCAGGTAGA	24
miR-195-y	660	538	256	905	978	869	949	1490	533	2594	268	491	CCAATATTGGCTGTGCTGCTCC	22
miR-9298-x	622	1095	270	394	747	563	639	518	669	351	419	375	AGAAATGATGAACTTATTGACG	22
miR-2344-z	619	194	318	493	1481	2683	1712	3827	4127	512	2319	2157	GCACGATGATGACAGATCTGAGT	23
miR-432-x	609	875	353	219	416	222	338	689	315	611	98	118	TCTTGGAGTAGGTCATTGGGAA	22
miR-1839-x	609	1284	265	604	974	577	834	835	1264	1123	1218	1013	AAGGTAGATAGAACAGGTCTTGT	23
miR-235-y	607	527	302	565	429	279	257	304	315	1409	306	295	TATTGCACTCGTCCCGGCCTCA	22
miR-2483-y	605	580	392	191	297	310	339	400	336	334	223	339	AAACATCTGGTTGGTTGAGAGA	22
miR-1296-x	595	494	302	374	496	622	594	929	676	2420	384	1151	TTAGGGCCCTGGCTCCATCT	20
miR-652-y	584	873	397	288	326	255	394	424	401	1579	243	585	AATGGCGCCACTAGGGTTGTGA	22
miR-490-y	563	340	198	39	416	53	103	267	404	150	692	1037	CAACCTGGAGGACTCCATGCTGT	23
novel-m0001-3p	559	3330	528	731	1277	897	708	346	1238	289	939	986	AAAACACGAACAAACTTTTCGG	21
miR-497-x	543	1822	424	1025	2264	1876	1889	3916	1243	20263	1509	5412	CAGCAGCACACTGTGGTTTGT	21
miR-19-z	531	333	374	473	688	515	253	237	185	48	236	42	TTGTGCAAATCTATGCAAAACT	22
miR-363-y	527	642	278	305	559	467	663	793	984	462	877	968	AATTGCACGGTATCCATCTGCGA	23
miR-6529-x	526	378	267	250	425	287	340	513	609	678	462	422	GAGAGATCAGAGGCGCAGAGT	21
miR-9993-y	518	309	124	785	854	1135	1076	1394	4081	3977	3003	2081	ATCTCGCTGGGGCCTCCA	18
miR-182-x	517	408	322	371	243	274	332	201	423	48	337	267	TTTGGCAATGGTAGAACTCACACT	24
miR-451-x	512	2571	678	671	1078	671	1943	913	969	1847	1294	894	AAACCGTTACCATTACTGAGTTT	23
miR-92-z	503	383	238	404	473	305	458	644	408	731	333	249	TATTGCACTTGTCCCGGCCTGTAGT	25
miR-365-y	482	1338	330	811	1035	762	1248	1257	1468	3447	988	1543	TAATGCCCCTAAAAATCCTTAT	22
miR-1386-z	470	187	64	428	563	830	505	629	1856	1307	2009	1207	CTCCTGGCTGGCTCGCCA	18
let-7-z	457	527	359	476	604	823	546	852	578	1369	531	686	TGAGGTAGTAGTTTGTGCTGTTAT	24
miR-9995-y	446	255	79	719	670	845	705	1119	2626	2645	2282	1539	ATCTCGGTGGAACCTCCA	18
miR-32-x	442	824	477	591	1024	877	362	378	1011	294	1090	413	TATTGCACATTACTAAGTTGC	21
miR-196-x	441	80	116	719	484	230	161	383	339	407	296	192	TAGGTAGTTTCATGTTGTTGGG	22
miR-23-x	439	382	74	179	222	141	115	255	151	1066	115	119	GGGTTCCTGGCATGCTGATT	20
miR-1271-z	434	335	278	309	338	190	229	261	552	166	1356	870	CTTGGCACCTAGTAAGTACTCAA	23
miR-10174-x	434	382	73	179	218	140	111	250	150	1046	111	117	GGGTTCCTGGCATGCTGATT	20
miR-2483-x	403	392	195	87	303	249	333	365	266	471	270	396	CGTCAACCATCCAGCTGTTTGA	22
miR-421-y	400	285	192	343	672	333	414	500	643	413	510	494	ATCAACAGACATTAATTGGGCGC	23
miR-379-x	391	711	260	212	337	173	370	378	377	312	143	112	TGGTAGACTATGGAACGTAGGAA	23
miR-24-x	380	394	223	382	549	537	468	553	567	1127	441	361	TGCCTACTGAGCTGAAACACAGT	23
miR-9-z	379	510	256	252	409	448	243	419	1055	36	1832	1177	TCTTTGGTTATCTAGCTGTATGA	23
miR-214-z	372	308	253	177	232	147	338	276	217	458	110	64	ACAGCAGGCACAGACAGGCAGAA	23
miR-1-y	370	381	117	585	1323	1328	1927	2661	3035	869	3026	1568	TGGAATGTAAAGAAGTATGTAC	22
miR-328-y	367	281	264	231	270	155	295	390	180	926	166	124	CTGGCCCTCTCTGCCCTTCCGT	22
miR-27-x	364	498	287	248	304	266	223	473	302	1364	228	280	AGAGCTTAGCTGATTGGTGAAC	22
miR-345-x	363	182	441	494	918	659	372	454	605	1937	618	438	GCTGACTCCTAGTCCAGTGCT	21
miR-25-x	356	281	138	225	269	252	297	449	517	666	545	619	AGGCGGAGACTTGGGCAATTGCT	23
miR-9277-z	355	325	43	695	636	597	492	644	1529	2550	1437	1471	ATCCTGCCGACTACGCCA	18
miR-532-y	355	177	153	247	280	161	211	131	130	741	84	183	CCTCCCACACCCAAGGCTTGC	21
miR-221-x	351	853	141	358	512	458	590	493	889	2362	705	1141	ACCTGGCATACAATGTAGATTT	22
miR-330-y	350	352	178	134	104	114	200	231	193	410	82	139	GCAAAGCACACGGCCTGCAGAGA	23
miR-3431-y	338	284	208	186	1122	896	1158	971	735	921	141	157	CATCTAGAGGACTGACTGAAAT	22
miR-15-y	338	68	77	348	865	661	525	760	922	758	688	877	CGAATCATTATTTGCTGCTCT	21
miR-103-y	333	520	146	274	346	205	286	505	614	678	486	845	AGCAGCATTGTACAGGGCTATGAT	24
miR-146-z	319	769	143	237	520	283	419	388	850	282	612	414	TTGAGAACTGAATTCCATAGGT	22
miR-342-x	311	305	121	119	249	144	192	419	226	581	82	145	AGGGGTGCTATCTGTGGTTGAG	22
miR-25-y	305	240	157	218	202	131	187	283	368	227	506	416	CATTGCACTTGTCTCGGTCTGAAT	24
miR-503-y	301	184	121	205	270	159	135	158	95	140	38	20	GGAGTATTGTTTCCGCTGCCCGG	23
miR-506-x	296	424	121	2106	5907	7828	14284	9868	14754	5861	7420	6669	TACTCAGGAAGGCATTATTCA	21
miR-7-x	294	405	222	409	594	492	422	1038	2129	127	1515	661	TGGAAGACTAGTGATTTTGTTGTT	24
miR-199-z	293	214	55	57	53	56	95	113	80	129	40	30	CCCAGTGTTCAGACTACGTGTTC	23
miR-9226-x	280	200	93	332	404	457	385	603	1220	1059	1058	1000	AGGTCCCTGTTCGGGCGCCA	20
miR-214-x	277	219	164	127	188	74	117	143	140	230	113	81	TGCCTGTCTACACTTGCTGTGA	22
miR-22-y	267	435	134	332	745	721	838	1335	1133	3209	744	998	AAGCTGCCAGTTGAAGAACTGTA	23
miR-34-x	266	399	231	1510	2899	5487	1603	20536	130754	2783	396367	279390	AGGCAGTGTAGTTAGCTGATTGC	23
miR-215-z	266	274	111	176	337	216	230	253	296	111	312	228	TGACCTATGAATTGACAGCCAT	22
miR-877-x	262	264	81	143	233	62	223	337	158	556	83	132	GTAGAGGAGATGGCGCAGGAAA	22
miR-628-y	259	314	105	159	378	355	334	497	568	595	641	761	TTCTAGTAAGAGTGGCAGTCGA	22
miR-7134-y	257	170	139	71	10	83	52	93	98	363	105	88	ATGCGGCACCTGCGGATACGG	21
miR-17-x	255	354	163	233	258	381	468	678	880	310	833	802	CAAAGTGCTTACAGTGCAGGTAGA	24
miR-107-z	255	392	112	225	238	149	219	376	438	455	381	695	AGCAGCATTGTACAGGGCTATGAT	24
miR-6119-x	246	384	94	208	321	201	268	248	429	72	438	256	AGAGGTAAAAAATTGATTTGACT	23
miR-148-z	242	175	112	162	233	138	158	147	199	60	139	61	TCAGTGCACTACAGAACTTTGTTA	24
miR-769-x	239	4	2	5	39	5	3	24	25	22	10	22	GGAGACCTCCGGGTTCTGAGCT	22
miR-135-x	238	1087	289	52	791	327	585	607	718	321	1039	693	TATGGCTTTTTATTCCTATGTGA	23
miR-425-y	235	277	137	204	280	164	148	269	180	409	158	113	CATCGGGAATGTCGTGTCCGCC	22
miR-203-y	234	367	91	222	340	256	133	174	398	52	702	459	GTGAAATGTTTAGGACCACT	20
miR-2387-x	232	149	100	192	155	133	118	335	164	400	65	108	TGGAAGGCCTGGCTTTGCAGCG	22
miR-760-y	225	125	94	125	49	77	81	74	53	170	62	32	CGGCTCTGGGTCTGTGGGGAGT	22
miR-183-x	220	173	150	172	100	151	160	90	177	16	119	133	TATGGCACTGGTAGAATTCACT	22
miR-452-y	211	279	153	110	583	549	296	457	399	160	126	100	TCAGTCTCATCTGCAAAGAAGT	22
miR-144-x	211	547	190	84	160	96	189	204	303	169	201	50	TGGGATATCATCATATACTGT	21
miR-493-y	206	300	150	73	94	35	63	96	37	43	12	10	TGAAGGTCTACTGTGTGCCAAT	22
miR-329-y	203	170	82	99	97	81	132	117	116	249	69	151	AACACACCTGGTTAACCTCTCA	22
miR-2440-z	196	241	116	161	283	215	185	333	304	320	182	231	GTTCAGTGATGAGACCCTGG	20
miR-18-x	196	207	131	218	284	327	267	445	620	232	702	374	TAAGGTGCATCTAGTGCAGATAGA	24
miR-6412-z	195	100	21	123	267	404	434	669	1518	934	1190	675	AACCATCCTCTGCTACCA	18
novel-m0005-3p	194	133	99	165	230	196	271	422	438	253	287	267	ACCGGCACATTACCCGTCTGACG	23
miR-204-y	193	210	69	131	228	174	214	273	122	1102	117	219	GCTGGGAAGGCAAAGGGACGT	21
novel-m0004-3p	191	128	97	148	217	182	263	395	408	225	202	192	ACCGGCACATTACCCGTCTGACG	21
miR-2448-y	190	185	94	58	55	39	55	110	96	92	39	76	GTGGTTGATTGGATCCGTGGGT	22
miR-224-y	188	306	143	92	390	281	246	227	253	397	54	116	AAATGGTACCCTAGTGACTACA	22
miR-502-y	186	209	90	147	259	267	229	253	216	715	222	236	ATGCACCTGGGCAAGGATTC	20
novel-m0030-5p	186	288	128	132	243	139	151	135	185	97	51	41	AGGACTCCATTTGTTTTGATGA	22
miR-378-z	185	135	95	158	211	165	177	389	326	389	362	489	ACTGGACTTGGAGTCAGAAGGCT	23
miR-191-y	185	216	78	167	248	240	173	393	358	822	438	597	CTGCGCTTGGATTTCGTTCCC	21
miR-153-y	185	84	88	92	99	67	47	49	116	30	217	62	TTGCATAGTCACAAAAGTGATC	22
miR-484-z	179	115	109	90	136	101	143	184	108	141	106	94	TCAGGCTCAGTCCCCTCCCGATAT	24
miR-656-y	178	265	43	86	229	151	247	380	420	239	342	339	AATATTATACAGTCAACCTCT	21
miR-132-y	178	158	75	123	116	127	304	266	290	331	359	331	TAACAGTCTACAGCCATGGTCG	22
miR-215-x	177	265	76	159	190	159	225	158	338	113	437	240	TGACCTATGAATTGACAGCCAA	22
miR-411-x	174	429	129	118	162	84	122	85	113	96	39	38	ATAGTGGACCGTATAGCGTACGA	23
miR-1247-x	174	296	60	90	89	71	113	87	51	330	68	41	ACCCGTCCCGTGCGTCCCCGGA	22
miR-345-y	172	102	186	168	249	135	103	174	148	268	84	66	CCTGAACTAGGGGTCTGGAGT	21
miR-4518-z	169	198	197	102	133	185	98	78	80	271	128	72	CTCAGTGATGATAACTTTG	19
novel-m0011-5p	167	174	88	135	94	89	106	139	169	123	183	184	TGAAAATGACGTGACGGACTTCT	22
novel-m0012-5p	167	174	88	135	94	89	106	139	169	123	183	184	TGAAAATGACGTGACGGACTTCT	19
miR-219-x	166	77	186	117	136	105	50	79	80	36	49	29	TGATTGTCCAAACGCAATTCT	21
miR-665-y	164	151	88	93	124	46	107	139	91	123	17	24	ACCAGTAGGCCGAGGCCCCTCAAT	24
miR-671-y	163	111	65	103	168	72	119	116	235	448	175	143	TCCGGTTCTCAGGGCTCCACC	21
miR-7550-z	162	261	11	295	244	262	250	256	971	833	912	466	ATCCGGCTCGAAGGACCA	18
miR-92-x	155	83	56	92	99	105	83	159	183	193	142	123	AGGTTGGGATCAGTTGCAATGCT	23
miR-340-y	155	97	94	129	241	181	132	174	299	98	290	233	TCCGTCTCAGTTACTTTATAGC	22
miR-499-x	154	382	105	283	171	121	96	87	117	214	93	87	TTAAGACTTGCAGTGATGTTT	21
miR-188-x	153	29	92	103	118	86	53	111	69	157	47	45	CATCCCTTGCATGGTGGAGGGT	22
miR-301-y	150	86	110	124	236	150	103	211	202	77	200	33	CAGTGCAATAGTATTGTCAAAGC	23
miR-141-y	150	319	192	74	160	90	73	62	98	67	59	46	TAACACTGTCTGGTAACGATGA	22
miR-324-x	145	129	72	40	83	62	94	114	94	241	81	84	CGCATCCCCTAGGGCATTGGTGA	23
miR-7859-z	142	288	90	202	607	354	471	668	921	1756	1245	2487	AAAAACTGGCAGCTTCATGTAA	22
miR-3969-z	142	127	27	71	119	143	98	86	131	53	34	43	CCCATAAAGTAGAAAGCACTATA	23
miR-362-y	142	273	105	243	338	298	212	116	172	113	128	94	AACACACCTATTCAAGGATTCT	22
miR-21-x	142	239	72	131	120	123	134	153	212	118	214	125	TAGCTTATCAGACTGATGTTGAAA	24
miR-374-x	140	298	41	86	129	75	126	128	115	173	82	99	ATATAATACAACCTGCTAAGTGA	23
miR-11971-z	140	115	110	64	59	44	36	14	37	80	41	27	TGAGGGGCAGAGAGCGAGAA	20
miR-375-y	139	97	50	70	178	346	215	823	3395	214	13087	16900	TTTGTTCGTTCGGCTCGCGTGA	22
miR-192-z	138	111	63	117	166	151	156	209	136	68	232	164	CTGACCTATGAATTGACAGCCAGT	24
novel-m0024-5p	138	121	102	293	372	201	82	112	165	162	95	69	TCTGTAGTTTCCTTTACTCATA	23
novel-m0025-5p	138	121	102	293	372	201	82	112	165	162	95	69	TCTGTAGTTTCCTTTACTCATA	23
miR-339-z	133	269	143	111	149	129	179	211	169	690	113	170	TCCCTGTCCTCCAGGAGCTCAT	22
miR-1306-x	133	108	74	95	151	78	120	117	121	201	83	93	CCACCTCCCCTGCAAACGTCC	21
miR-9985-z	132	125	84	110	69	58	44	28	86	143	86	51	TTCACAGTGGCTAAGTTATG	20
miR-152-z	129	122	80	34	69	58	55	74	65	47	51	24	TCAGTGCATGACAGAACTTTGT	22
miR-767-x	127	126	87	50	52	54	120	252	102	159	99	69	TGCACCATGGTTGTCTGAGCATG	23
miR-212-x	126	79	57	115	158	110	265	137	173	165	264	295	ACCTTGGCTCTAGACTGCTTACT	23
miR-98-y	125	43	51	80	387	184	207	344	200	594	190	67	CTATACAACTTACTACTTTCCT	22
miR-505-x	123	51	19	35	43	17	29	62	32	78	42	49	GGGAGCCAGGAAGTATTGATGTT	23
miR-500-x	123	140	63	106	116	85	78	119	93	125	42	51	TAATCCTTGCTACCTGGGTGAGA	23
novel-m0013-3p	123	62	12	61	109	84	73	147	292	21	21	65	TAAAGTTCATTTGGGTTTTTCT	19
novel-m0014-5p	123	62	12	61	109	84	73	147	292	21	21	65	TAAAGTTCATTTGGGTTTTTCT	22
novel-m0015-5p	123	62	12	61	109	84	73	147	292	21	21	65	TAAAGTTCATTTGGGTTTTTCT	19
miR-6516-z	121	103	37	126	214	198	95	126	144	340	59	63	TTTGCAGTAACAGGTGTGAAC	21
novel-m0002-5p	121	386	19	236	769	619	1033	2418	1005	1049	489	479	GAGGGTTTGGGTTTGGTCGTGGGA	22
miR-200-x	120	104	70	32	17	16	11	18	23	316	24	35	CATCTTACTGGGCAGCATTGGA	22
miR-338-y	119	71	84	63	174	225	161	366	334	128	576	356	TCCAGCATCAGTGATTTTGTTGA	23
miR-93-y	118	66	61	60	67	57	48	75	54	102	59	61	ACTGCTGAGCCAGCACTTCCCGA	23
miR-324-y	117	62	39	60	60	59	51	76	72	220	56	68	ACTGCCCCAGGTGCTGCTGGA	21
novel-m0031-3p	114	107	45	27	95	93	84	94	114	132	81	108	AAAACCCGAACGAGCTCTTTGG	21
novel-m0016-3p	112	154	21	60	95	74	49	152	346	28	477	621	AAAACTCAGATGAACTTTTTGG	23
novel-m0017-3p	112	154	21	60	95	74	49	152	346	28	477	621	AAAACTCAGATGAACTTTTTGG	18
novel-m0019-3p	112	154	21	60	95	74	49	152	346	28	477	621	AAAACTCAGATGAACTTTTTGG	23
novel-m0020-3p	112	154	21	60	95	74	49	152	346	28	477	621	AAAACTCAGATGAACTTTTTGG	20
miR-3432-y	109	91	59	110	195	123	213	164	164	627	61	154	CAGCAACTAAAGATCCCTCAGG	22
miR-381-y	108	139	82	71	63	56	43	38	57	46	16	35	TATGCAGGGGCAAGCTCTCTGT	22
miR-195-x	108	207	78	313	486	567	503	545	414	805	388	318	TAGCAGCACAGAAATGTTGGTA	22
miR-379-z	106	185	78	56	82	53	93	161	109	90	18	29	TGGTAGACTATGGAACGTAGGCAT	24
miR-2355-x	105	186	73	61	76	88	105	48	118	101	64	87	ATCCCCAGATACAATGGACAAT	22
miR-450-z	103	70	34	183	305	168	134	208	93	25	29	18	TTTTGCAATATGTTCCTGAATATT	24
miR-6516-y	101	82	24	178	322	213	125	100	156	130	95	42	ATCATGTATGATACTGCAAACA	22
miR-135-y	100	184	44	12	119	51	118	149	196	215	271	219	ATGTAGGGATGGAAGCCATGA	21
miR-184-y	99	61	42	43	43	48	25	50	59	12	1321	2312	TGGACGGAGAACTGATAAGGGT	22
miR-7-y	98	91	43	69	102	69	64	60	92	54	89	75	CAACAAATCACAGTCTGCCATT	22
miR-483-y	98	125	153	51	65	31	116	102	49	51	14	7	TCACTCCTCTCCTCCCGTCTTCT	23
miR-194-x	98	126	50	89	122	139	140	201	342	112	358	366	TGTAACAGCAACTCCATGTGGAAT	24
miR-202-z	97	53	69	238	1484	1409	1532	3059	1120	1848	406	369	AGAGGTGTAGGGCATGGGAAACC	23
miR-2285-x	96	67	44	61	142	97	54	162	86	102	76	75	GAAAAGTTCGTTGGGGCTTTT	21
miR-29-x	94	154	63	82	109	73	88	140	87	512	134	150	CTGGTTTCACATGGTGGCTTAGA	23
miR-7134-x	93	70	41	43	46	41	54	38	57	183	37	39	ATGTCCGCGGGTTCCCTATCC	21
miR-330-x	93	75	69	31	48	22	21	39	39	115	18	21	TCTCTGGGCCTGTGTCTTAGGA	22
miR-6119-y	91	132	55	99	211	153	93	88	202	119	172	157	AGCAAATCATTTTTTACTCT	20
miR-3957-y	90	83	72	43	71	22	71	68	44	58	2	22	CGCACAGCACCTCACTGAGCTCT	23
miR-22-x	89	94	39	90	202	165	164	372	331	1419	182	182	AGTTCTTCAGTGGCAAGCTTT	21
miR-16-y	89	61	40	120	129	105	79	153	123	98	92	71	ACCAATATTATTGTGCTGCTTT	22
miR-96-x	87	86	98	68	70	61	56	31	57	20	51	45	TTTGGCACTAGCACATTTTTGCT	23
miR-101-x	87	50	88	43	62	49	21	33	19	53	35	22	TCAGTTATCACAGTGCTGATGC	22
novel-m0022-5p	86	77	46	95	76	116	56	106	152	111	55	61	TTGTTGTCAGGAGTCACTGCT	22
miR-370-y	85	77	60	32	27	19	36	46	17	29	4	4	GCCTGCTGGGGTGGAACCTGGAA	23
miR-296-x	85	70	32	87	109	42	66	94	122	186	210	253	GAGGGCCCCCCCCAATCCTGT	21
miR-194-y	85	25	31	48	88	77	171	184	154	187	108	98	CACATGGAGTTGCTGTTACAAT	22
miR-34-y	83	114	40	227	447	754	304	1900	10067	648	37333	70795	AATCACTAGTTCCACTGCCATC	22
miR-193-y	83	108	63	81	119	176	195	154	186	723	161	206	AACTGGCCCACAAAGTCCCGCT	22
miR-6123-z	80	53	53	64	63	53	57	66	83	88	325	319	TGCCAAGCCCACGTTCAAAGGCT	23
miR-26-z	80	277	38	58	50	30	77	42	39	46	67	53	TTCAAGTAATCCAGGATAGGAAA	23
novel-m0018-3p	80	117	15	48	60	52	41	92	207	14	257	281	AAAACTCAGATGAACTTTTTGG	22
miR-326-y	79	86	32	60	74	48	66	47	51	641	46	59	CCTCTGGGCCCTTCCTCCAGT	21
miR-503-z	78	69	32	47	106	55	60	81	19	68	15	11	GGAGTATTGTTTCCGCTGCCCGA	23
novel-m0034-5p	78	39	56	88	94	77	37	58	52	74	57	28	GATGAGGCTCAGCGAGCCCTGG	19
miR-301-x	77	64	47	53	69	35	44	62	91	52	45	41	GCTCTGACTTTATTGCACTACT	22
miR-2411-x	77	62	47	71	77	55	43	59	59	84	56	42	TGGAGTGACTGTCAGATGCAGCCA	24
miR-107-y	77	159	38	46	101	58	63	108	142	243	79	151	AGCAGCATTGTACAGGGCTAAT	22
novel-m0029-3p	77	77	24	68	75	51	59	72	78	275	64	147	ACAGGGTAGAACCACGGACAGGA	23
miR-338-x	76	50	30	32	96	102	83	109	128	105	142	309	AACAATATCCTGGTGCTGAGT	21
miR-216-x	76	30	48	63	58	78	27	46	28	48	36	21	TAATCTCAGCTGGCAACTGTGA	22
miR-429-y	75	120	49	33	40	11	10	6	23	72	24	23	TAATACTGTCTGGTAATGCCT	21
miR-221-y	73	48	29	76	86	73	104	161	156	149	98	72	AGCTACATTGTCTGCTGGGTTTCT	24
miR-3964-z	72	595	35	164	241	196	155	78	370	196	83	274	CATAAAGTAGAAAGCACTAA	20
miR-2318-z	72	32	11	29	166	187	109	276	264	21	202	74	CGTGTATGATGAATTATCTGACC	23
miR-411-y	71	108	29	40	84	51	52	52	65	70	8	16	TATGTAACACGGTCCACTATT	21
miR-545-y	70	54	51	107	236	130	67	72	125	61	118	14	TCAACAAACATTTATTGTGTGT	22
novel-m0067-3p	69	86	34	27	101	29	83	14	19	17	27	22	AGAAACCGAACAAACTTTTTG	22
miR-188-y	68	32	59	43	85	65	31	48	56	102	39	29	CTCCCACATGCAGGGTTTGCA	21
miR-139-y	68	53	24	35	37	12	65	63	61	118	26	52	TGGAGACGCGGCCCTGTTGGAGT	23
miR-134-x	68	75	38	17	23	19	27	17	27	29	6	9	TGTGACTGGTTGACCAGAGGGAA	23
miR-10926-z	66	33	10	88	78	119	110	185	483	324	369	262	ATCCCAGCGGTGCCTCCA	18
novel-m0035-5p	64	31	50	75	75	66	31	37	39	53	48	22	GATGAGGCTCAGCGAGCCCTGG	22
novel-m0026-5p	63	33	24	49	82	81	30	69	77	72	144	117	AAAGTTCGTTCAGGCTTTTCT	22
novel-m0027-5p	63	33	24	49	82	81	30	69	77	72	144	117	AAAGTTCGTTCAGGCTTTTCT	23
novel-m0028-5p	63	33	24	49	82	81	30	69	77	72	144	117	AAAGTTCGTTCAGGCTTTTCT	19
miR-132-x	62	57	34	48	68	69	132	76	115	115	377	403	ACCGTGGCTTTCGATTGTTACT	22
novel-m0066-3p	62	106	10	41	36	12	15	7	19	4	15	15	GAAAATCCGAACGAACTTTTTG	23
miR-873-x	59	98	71	13	39	29	32	39	108	8	155	99	TGCAGGAACTTGTGAGTCTCC	21
miR-491-x	59	45	23	30	52	26	41	65	27	171	25	40	AGTGGGGAACCCTTCCATGAGG	22
miR-10-z	59	67	53	27	26	21	25	19	15	18	65	46	ACCCTGTAGAACCGATCTTGT	21
miR-190-y	57	53	24	46	69	20	14	10	13	5	43	15	ACTATATATCAAACATATTCCT	22
miR-190-x	57	34	21	60	65	28	12	29	34	16	54	14	TGATATGTTTGATATATTAGG	21
miR-33-x	55	30	86	114	199	151	38	55	41	61	18	11	GTGCATTGTAGTTGCATTGCA	21
miR-2447-z	55	32	34	47	35	38	44	73	90	61	108	68	TCTGGGAACCGGTTTGGCTGCT	22
miR-185-y	55	25	34	48	89	38	40	58	38	121	35	29	CAGGGGCTGGCTTTCCTCTGGC	22
miR-504-z	54	80	75	59	71	51	177	126	127	434	148	115	AGACCCTGGTCTGCACTCTGTCT	23
miR-300-y	54	104	43	42	36	23	17	12	18	22	2	22	TATGCAGGGGCAAGCTCTCTG	21
miR-146-y	53	71	34	19	142	112	200	316	341	457	429	619	TGCCCTAGGGACTCAGTTCTGGT	23
novel-m0007-3p	50	46	64	56	156	142	102	258	287	41	216	186	AAACCCTGAACGAAGGTCTTGG	22
novel-m0046-3p	50	9	31	74	294	219	33	114	129	56	73	7	ACCTGTCCTCCTGTCTCAGA	22
miR-371-x	48	39	42	39	46	51	52	88	81	23	58	83	ACTCAAACTGTGGGGGCACTT	21
miR-1306-y	48	74	27	36	40	18	28	54	51	136	49	86	ACGTTGGCTCTGGTGGTGATGT	22
miR-208-y	47	93	37	8	21	13	5	7	11	4	2	0	ATAAGACGAGCAAAAAGCTTGT	22
miR-10172-y	47	15	17	9	31	44	43	92	121	52	91	112	TCACTGGGCATCCTCTGCTTTA	22
miR-7144-x	46	12	16	30	24	21	48	47	27	50	29	62	ACTTTCCCGGGACTTGGAGCGC	22
miR-18-y	46	46	27	22	46	34	44	79	28	81	50	89	ACTGCCCTAAGTGCTCCTTCT	21
miR-1277-y	46	42	45	51	99	59	38	36	60	35	108	24	TACGTAGATATATATGTATTT	21
novel-m0072-5p	46	0	0	0	0	32	21	22	0	0	0	21	AAAAATTTGTTCGGGTTTTTCT	22
miR-4454-z	45	41	8	45	38	30	34	38	57	70	51	30	TCGAATCCGAGTCACGGCACCAA	23
miR-129-x	45	32	30	27	29	46	42	40	54	38	23	27	CTTTTTGCGGTCTGGGCTTGC	21
novel-m0038-3p	43	42	22	38	97	118	133	189	126	133	193	215	GGGGAGGACACCATCTGAGTGGT	23
novel-m0043-3p	43	21	12	22	28	44	17	49	103	70	79	104	TCTGAACAAACTTTTTGGCCACC	22
novel-m0044-3p	43	21	12	22	28	44	17	49	103	70	79	104	TCTGAACAAACTTTTTGGCCACC	23
miR-660-x	42	81	35	76	171	148	166	225	216	302	266	189	TACCCATTGCATATCGGAGCTGTA	24
miR-574-z	42	32	18	14	15	10	15	24	5	43	2	11	CTCATGCACACACCCACACGCC	22
miR-409-y	42	34	27	24	32	20	44	42	39	21	30	18	GAATGTTGCTCGGTGAACCCCTAA	24
miR-122-x	42	33	16	16	14	19	23	34	24	24	26	33	TGGAGTGTGACAATGGTGTTTGT	23
novel-m0006-5p	42	34	26	200	389	553	874	647	733	790	793	812	CATTCCAAGGCTTGCCATTCA	21
miR-30-z	40	56	14	17	32	27	30	51	39	85	51	63	TGTAAACATCCACGACTGGAAA	22
miR-2312-z	40	118	17	17	31	23	26	25	14	14	10	26	GAAAACCTGAATGAACTTATCG	22
miR-11989-z	38	38	25	17	25	28	34	62	36	59	8	21	CCCAGGGATGTAGCTCCTAGTGC	23
miR-101-z	38	42	35	36	34	23	21	6	15	41	22	5	CAGTACTGTGATAACTGACC	20
miR-664-y	36	15	13	15	41	31	49	74	33	96	81	48	TATTCATTTATCTCCCAGCCTACT	24
miR-20-y	36	67	19	28	25	35	29	8	31	18	13	17	ACTGCATTATGAGCACTTAAAG	22
miR-19-y	36	69	28	72	59	43	50	52	48	13	172	60	TGTGCAAATCTATGCAAAACTGT	23
miR-206-y	35	16	17	30	14	15	31	14	21	28	19	25	TGGAATGTAAGGAAGTGTGTGG	22
miR-151-z	35	47	37	30	33	28	50	39	76	64	163	88	TCGAGGAGCTCACAGTCTAGC	21
miR-877-z	33	27	15	24	16	14	31	62	17	62	12	25	GTAGAGGAGATGGCGCAGGGGACA	24
miR-494-y	33	53	19	26	20	17	39	36	37	17	25	28	TGAAACATACACGGGAAACCTCTAA	25
miR-433-y	33	37	15	8	18	3	30	19	6	8	0	2	ATCATGATGGGCTCCTCGGTGTTT	24
miR-2683-z	33	28	17	25	57	25	37	35	47	82	40	44	TGATTGGAAGACACTCTGCAACT	23
miR-2484-z	33	52	27	35	34	43	38	41	87	47	29	17	GAGCTGTGATGACTTCGATTGCATT	25
miR-105-x	33	42	26	22	21	13	33	67	22	45	13	25	TCAAATGCTCAGACTCCTGTGG	22
miR-210-y	32	9	30	26	98	57	47	81	70	158	28	42	ACTGTGCGTGTGACAGCGGCTGT	23
miR-128-z	32	49	19	25	38	31	54	108	89	77	165	240	TCACAGTGAACCGGTCTCTTTAG	23
miR-6529-y	31	33	12	26	42	35	47	83	63	80	37	40	CCTGTGCCTTTTACCTCTTTAA	22
miR-383-x	31	47	22	21	12	8	107	58	16	102	14	121	AGATCAGAAGGTGATTGTGGCT	22
miR-379-y	31	46	13	16	33	32	22	32	25	31	7	5	TATGTAACACGGTCCACTAATT	22
novel-m0050-3p	31	30	6	36	38	36	34	14	17	14	12	20	ATGAAAAACCCAAATGAACTT	21
novel-m0051-3p	31	30	6	36	38	36	34	14	17	14	12	20	ATGAAAAACCCAAATGAACTT	20
miR-628-x	30	57	21	45	78	45	37	25	114	30	137	55	ATGCTGACATATTTACTAGAGG	22
miR-449-x	30	11	21	14	162	348	74	850	3039	79	8542	7875	TGGCAGTGTATTGTTAGCTGGT	22
miR-1247-y	29	35	13	16	29	6	22	12	16	118	22	24	CGGGAACGTCGGGACTGGAGC	21
miR-10182-x	29	17	2	15	10	10	19	21	14	20	7	3	CAGTCCGGTCCCGCGGTGTCTCT	23
miR-95-y	28	91	19	37	37	53	46	56	137	97	278	189	TTCAACGGGTATTTATTGAGC	21
miR-4286-z	28	37	8	24	54	46	47	47	176	218	252	212	ACCCCACTCCTGGTACCA	18
miR-33-y	28	30	20	38	42	43	35	38	40	47	27	19	CAGTGCCTCGGCAGTGCAGCC	21
miR-147-y	28	37	15	49	61	69	57	295	560	274	919	849	GTGTGCGGAAATGCTTCTGCTA	22
miR-128-x	28	36	12	24	26	36	37	62	94	119	51	73	CGGGGCCGTAGCACTGTCTGA	21
miR-212-y	27	24	17	56	24	23	49	22	52	30	30	47	TAACAGTCTCCAGTCACGGCC	21
miR-72-x	26	18	11	11	17	17	27	42	53	47	58	35	AGGCAAGATGCTGGCATAGCTGAA	24
miR-6131-z	26	26	17	47	88	88	59	56	110	180	64	67	GGCTGGTCCGATGGTAGTGG	20
miR-409-x	26	18	28	20	26	26	33	19	25	20	7	9	AGGTTACCCGAGCAACTTTGCATCA	25
miR-11977-z	26	22	5	12	24	16	7	20	22	47	41	26	TGTCTCAGTTCAGCAGGAAC	20
novel-m0021-3p	26	40	17	31	74	42	42	93	132	141	233	615	AAAACTGGCAGCTTCATGTAAT	24
novel-m0008-3p	26	51	421	258	109	13	71	94	56	271	50	64	CGCATTGGTGGTTCAGTGG	23
novel-m0075-3p	26	11	15	10	23	17	16	50	31	26	28	50	GGAGAGGACACCATCTGAGTGGA	19
novel-m0080-3p	26	20	9	18	21	12	18	31	23	53	34	38	CTTCTGTCCGTCTTGCTACCA	19
novel-m0042-5p	25	25	8	15	31	23	30	42	67	173	26	98	AGAGGGTCCCTGTGGTCACAAG	19
novel-m0039-5p	25	41	15	46	46	26	23	26	63	21	45	46	GAAAGGTTCATTTGGGTTTTT	20
novel-m0054-5p	25	6	4	36	29	31	36	33	44	78	52	44	TTTCCCGGCCAACGCACCA	24
novel-m0077-5p	25	7	6	10	13	13	13	34	13	24	10	12	TCCCAGGGATGTAGCTCCTAGTGC	21
miR-2285-y	24	13	11	29	23	23	14	11	24	15	32	18	CATCCTGAATGAACTTTTTGG	21
miR-1839-y	24	26	8	15	16	18	22	18	23	65	19	44	AGACCTACTTATCTACCAACA	21
novel-m0059-3p	24	35	35	22	37	47	40	42	75	38	23	17	TAACCAGTTGAACAACTGAACCC	22
novel-m0010-3p	23	69	23	187	338	410	420	327	578	194	425	463	AATGGTGCTTTTTTGTGAAG	25
novel-m0084-3p	23	0	14	13	10	9	14	8	9	14	3	6	TTCACTTGCTCATCGTGTCTGA	22
miR-9851-y	22	27	13	15	14	6	9	15	5	25	5	6	TGGCACCAGCACTGGCGGTGG	21
miR-677-z	22	14	19	13	27	36	11	20	32	25	25	26	CTCACTGATGAGCACCTT	18
miR-429-z	22	38	19	1	3	0	0	3	0	0	0	0	TAATACTGCCTGGTAATGAAA	21
miR-1277-x	22	27	13	35	79	50	31	28	53	12	34	20	TATATATATATATGTACGTAT	21
miR-1271-y	22	17	21	20	20	11	12	22	15	30	3	10	AGTGCCTGCTATGTGCCAGG	20
miR-1249-y	22	4	7	32	70	62	39	73	59	143	54	35	ACGCCCTTCCCCCCCTTCTTCA	22
miR-382-x	21	21	14	6	13	4	13	13	15	9	8	11	GAAGTTGTTCGTGGTGGAAA	20
miR-219-y	21	16	10	10	21	7	10	17	13	11	5	9	AGAGTTGAGTCTGGACGTCCCG	22
novel-m0069-5p	21	59	8	17	35	13	23	20	43	32	37	30	AAAGCAGGATTTAGACTACAAT	19
novel-m0105-5p	21	5	6	9	22	10	7	9	18	9	15	4	TGCCCCGGGGCTTGTGAAGCTC	22
miR-6529-z	20	15	5	9	15	13	13	27	10	22	13	12	GAGAGATCAGAGGCGCAGAGTAT	23
miR-508-y	20	42	4	135	264	257	385	400	470	440	289	423	ATTGTCACCTTCTTGAGTGGA	21
miR-497-y	20	15	25	160	238	143	95	107	99	181	87	31	TCCAAACCACACTGTGGTGTT	21
miR-3963-z	20	14	1	8	19	16	24	22	43	69	45	39	ATCCCACTTCTGACACTA	18
miR-129-y	20	16	18	12	9	12	43	32	33	80	25	56	AAGCCCTTACCCCAAAAAGCAT	22
novel-m0033-3p	20	18	16	40	91	70	82	109	115	229	134	80	TTGGACACTTCAGTACTGCTAC	20
miR-9983-z	19	12	6	1	4	15	6	23	23	5	5	10	TTTTTGCTGGAACATTTCTGGA	22
miR-4324-z	19	37	14	26	25	14	11	9	3	43	5	7	TCCCTGAGACCCTAACTTTA	20
miR-376-y	19	57	9	16	18	15	18	22	25	10	36	47	AACATAGAGGAAATTCCACGTAG	23
miR-1842-x	19	11	8	3	5	5	6	7	10	6	7	3	TGGCTCTGCAAGGTCGGCTCT	21
novel-m0108-5p	19	12	0	12	17	12	11	16	45	11	18	23	ACAAAGAATTGGACATGACTTCA	22
miR-513-x	18	31	22	110	231	205	245	109	287	89	193	143	TTCACAAGAAGGTGTCATTCA	21
miR-2411-y	18	14	15	12	40	16	14	58	34	70	44	19	GCTGAACTGTCTTACTCCCACATCT	25
miR-135-z	18	50	21	0	46	5	25	21	26	7	47	22	TATGGCTTTTTATTCCTATGTGAA	24
miR-1285-z	18	13	8	13	20	16	13	19	17	60	25	29	CTGGGCAACATAGCGAGACCCTGTCT	26
novel-m0047-3p	18	42	6	14	21	11	5	22	42	4	126	189	AAAAACTCAGATGAACTTTTT	20
miR-5991-z	17	9	18	13	7	10	11	6	8	34	14	15	TGAGGTAGTAGGTTGTGTTA	20
miR-508-x	17	33	14	158	421	455	771	936	1116	857	669	655	TACTCCAGAGGGTGTCATTC	20
miR-187-y	17	30	13	4	50	59	40	42	92	284	80	42	TCGTGTCTTGTGTTGCAGCCGGA	23
miR-11986-z	17	70	30	37	20	9	4	11	11	2	17	5	TTTTCCAGTGAGTTAGTTCTTT	22
miR-10182-y	17	12	12	7	14	6	23	16	12	70	1	10	GCGGCCCGCGGGCTCGGATGCT	22
novel-m0160-5p	17	4	1	3	12	6	6	7	3	12	4	5	ACTCCCGGTAGGCAACGCGC	25
novel-m0136-3p	17	17	4	3	5	1	5	1	7	7	5	5	AAAACCTGAACAAACTTTTGG	18
novel-m0140-3p	17	17	4	3	5	1	5	1	7	7	5	5	AAAACCTGAACAAACTTTTGG	24
novel-m0141-3p	17	17	4	3	5	1	5	1	7	7	5	5	AAAACCTGAACAAACTTTTGG	23
miR-671-x	16	4	10	12	12	8	10	17	11	6	9	7	AGGAAGCCCTGGAGGGGCTGGAGG	24
miR-6525-z	16	21	8	2	4	2	9	6	2	19	2	6	CCGGGGAAAGCAGGAGTGAG	20
miR-543-x	16	8	2	4	25	2	10	18	5	29	5	4	AAGTTGCCCGTGTCTTTTTCG	21
miR-3959-x	16	25	13	8	5	3	7	2	6	1	9	5	GGTTGATCAGAGAACATACATAA	23
miR-382-y	16	10	4	1	4	5	4	14	4	1	5	4	AATCATTCACGGACAACACTTTA	23
miR-1983-z	16	12	14	3	3	16	9	25	19	7	44	47	CTCACCTGGAGCATGTTTTCT	21
miR-10167-y	16	7	0	14	26	39	20	85	51	50	13	47	CGGGTGGTCGGGGCGGGTCA	20
novel-m0124-3p	16	13	10	5	11	9	8	4	6	5	6	15	AAAACCCAGATGAACTTTTTTG	22
novel-m0244-3p	16	0	16	9	8	3	0	2	0	0	0	0	AACCCGAACGAACTTTTGGGCT	22
miR-362-x	15	28	7	12	18	7	16	29	8	22	12	26	AATCCTTGGAACCTAGGTGTGAGTGT	26
miR-1949-z	15	7	3	5	9	13	5	14	7	54	8	13	TATACCAGGATGCCAGCACAGTT	23
novel-m0009-3p	15	20	6	108	227	303	440	374	461	360	251	238	AGTAGTGCCTCTCTGAGTGTA	21
novel-m0045-3p	15	22	14	14	35	28	31	24	62	117	86	118	CCCTGTGACAGTGAGCGGC	23
novel-m0064-3p	15	14	2	1	10	4	10	11	17	53	36	49	TGTGGGGACCTCTCATGTCT	23
novel-m0065-5p	15	14	2	1	10	4	10	11	17	53	36	49	TGTGGGGACCTCTCATGTCT	22
novel-m0092-3p	15	63	2	10	4	11	6	5	13	19	14	20	TGGAAAAACCCGAATGAACT	22
novel-m0093-3p	15	63	2	10	4	11	6	5	13	19	14	20	TGGAAAAACCCGAATGAACT	22
novel-m0096-3p	15	15	2	1	5	2	2	7	3	16	6	6	TCCCTGTCTTCAATCCTGTAG	20
novel-m0157-5p	15	4	5	7	13	4	6	8	4	3	2	2	TTGGAGTAGGTCATTGGGTGGATC	25
novel-m0169-5p	15	4	0	3	3	7	5	6	12	17	0	1	CCGGCAGCACAGAGCTCAGCTG	25
novel-m0131-5p	15	5	6	3	4	4	7	1	0	8	0	0	TGAGTGTGTGTGTGTGAGAAA	18
novel-m0158-5p	15	4	7	7	0	1	0	3	5	1	0	0	AAAGGTTCATTTGTGTTTTTCT	25
novel-m0159-5p	15	4	7	7	0	1	0	3	5	1	0	0	AAAGGTTCATTTGTGTTTTTCT	21
miR-9983-y	14	10	3	3	4	9	1	13	12	5	2	3	TTTTTTGCTGGAACATTTCTGG	22
miR-455-z	14	11	11	13	12	8	9	14	4	6	1	1	TGTGCCTTTGGACTACATCGTGT	23
miR-365-x	14	14	8	20	21	17	57	73	66	96	27	21	AGGGACTTTCAGGGGCAGCTGTG	23
miR-29-z	14	14	12	19	28	34	36	37	46	53	51	27	CACCATTTGAAATCGGTTACT	21
miR-2331-y	14	18	19	7	8	2	6	5	1	10	4	4	ACCCTGCAGCCAAAGAAGCTACT	23
miR-200-z	14	17	4	4	6	0	8	1	1	25	5	8	AATACTGCCTGGTAATGATGACA	23
miR-143-z	14	26	9	6	6	2	4	11	7	7	9	0	ATCTGAGATGAAGCACTGTAGCTC	24
novel-m0036-3p	14	4	5	20	25	28	50	58	93	159	124	100	TACTGTGCCACGGATGGGTAGC	23
novel-m0037-3p	14	4	5	20	25	28	50	58	93	159	124	100	TACTGTGCCACGGATGGGTAGC	23
novel-m0114-3p	14	4	9	5	5	15	10	10	8	5	4	5	CCGGAGGCTGCGGACTCAACCT	22
miR-874-x	13	15	9	7	13	9	7	15	26	38	14	31	CGGCCCCACGCACCAGGGTAAGA	23
miR-7704-z	13	25	9	10	3	7	13	15	14	15	12	8	CGGGGTCCGCGGCGATGT	18
miR-592-x	13	9	3	6	3	0	1	0	0	0	1	1	TTGTGTCAATATGCGATGATGT	22
miR-1388-z	13	14	4	6	10	9	6	6	18	1	0	8	ATCTCAGGTTCGTCAGCCCGT	21
lin-4-z	13	41	8	23	21	16	21	18	10	57	11	17	TCCCTGAGACCTAACTTGT	19
miR-760-z	12	19	7	9	7	2	11	12	8	21	6	2	CGGCTCTGGGTCTGTGGGGAGTT	23
miR-5100-z	12	6	4	19	30	24	12	38	47	44	26	27	TCGAATCCCAGCGGTGCCTCCA	22
miR-5099-z	12	78	0	0	0	0	0	8	83	0	0	0	TCTTAGATCGATGTGGTGCTC	21
miR-499-y	12	8	12	26	26	18	5	6	3	3	3	1	GAACATCACAGCAAGTCTGTGC	22
miR-454-y	12	36	10	17	21	11	12	21	21	7	9	5	TAGTGCAATATTGCTTATAGGGA	23
miR-454-x	12	5	4	12	22	16	12	21	31	26	24	36	ACCCTATCGATATTGTCTCTGC	22
miR-346-x	12	25	19	17	26	23	21	26	8	21	4	17	TGTCTGCCCGCATGCCTGCCTCT	23
miR-3432-z	12	2	5	7	7	5	9	3	9	15	9	13	TGCGGGATCTTTAGTTGTGGT	21
miR-2432-z	12	8	0	2	2	1	1	1	0	3	5	1	AGGATTCTAGGCTTAGAGGTCA	22
miR-136-x	12	11	9	2	6	3	1	10	1	2	3	1	ACTCCATTTGTTTTGATGAAA	21
miR-12044-z	12	11	4	2	13	14	10	6	12	2	25	15	AATGGATTACTTCTGATTGCT	21
miR-100-y	12	16	14	13	14	18	23	23	35	29	35	13	CAAGCTCGTGTCTGTGGGTCT	21
novel-m0081-3p	12	27	0	14	10	10	17	1	27	10	6	6	AGAAAAACCTGAATGAACTTT	23
novel-m0089-5p	12	6	5	18	12	12	8	3	6	2	4	7	AAAAGTTCATTTGTGGTTTTTCT	23
novel-m0137-3p	12	15	3	1	1	1	7	3	9	8	4	1	AAAACCTGAACAAACTTTTGG	25
novel-m0138-3p	12	15	3	1	1	1	7	3	9	8	4	1	AAAACCTGAACAAACTTTTGG	21
novel-m0139-3p	12	15	3	1	1	1	7	3	9	8	4	1	AAAACCTGAACAAACTTTTGG	22
miR-500-z	11	7	7	10	7	17	16	10	10	13	17	5	ATGCACCTGGGCAAGGATTCTGTA	24
miR-3613-x	11	24	14	31	26	13	6	7	28	9	22	7	TGTTGTACTTTTTTTTTTGTTC	22
miR-2355-y	11	25	8	20	20	7	12	22	27	23	16	13	ATTGTCCTTGCTGTTTGGAGA	21
miR-10400-x	11	8	17	22	11	11	21	22	31	37	73	37	GCGGCGGCGACTCTGGACG	19
miR-541-y	10	13	2	2	5	1	3	2	4	2	0	2	TGGTGGGCACAGAATCCGGCAA	22
miR-378-x	10	11	3	1	6	5	2	8	15	17	13	4	CTCCTGACTCCAGGTCCTGTGT	22
miR-330-z	10	4	6	9	5	5	14	18	9	23	13	10	CAAAGCACACGGCCTGCAGAGAGGT	25
miR-31-y	10	25	9	18	23	7	13	22	36	26	15	7	TGCTATGCCAACATATTGCCATC	23
miR-150-x	10	7	0	7	7	5	10	9	11	73	0	6	TCTCCCAACCCTTGTACCAGTGAA	24
miR-1338-y	10	12	3	5	10	9	5	4	15	3	5	11	ATCTCAGGTTCGTCAGCCC	19
novel-m0070-3p	10	4	8	21	28	11	8	12	15	23	10	7	TGCACCTGGACAAGGATTCAGA	22
novel-m0071-3p	10	3	6	9	16	22	8	10	23	10	11	21	ACAACACGGACTGTAGCCCACC	22
novel-m0100-3p	10	4	6	0	1	3	7	4	10	12	12	9	TGTACTCTGGGACTCGGGTGT	18
novel-m0189-3p	10	1	0	13	5	5	3	11	5	13	0	1	ACTGAGCAGACTGGAGCTCCGG	25
novel-m0190-3p	10	1	0	13	5	5	3	11	5	13	0	1	ACTGAGCAGACTGGAGCTCCGG	19
novel-m0191-5p	10	1	0	13	5	5	3	11	5	13	0	1	ACTGAGCAGACTGGAGCTCCGG	22
novel-m0224-3p	10	17	8	0	0	1	5	6	0	0	13	1	AAACCTGAGCAAACTTTTTGTCT	23
miR-8970-z	9	3	29	3	0	2	24	14	30	20	9	19	GCCCGGGGGCTGTAGTGACCGC	22
miR-486-z	9	11	12	6	5	1	14	6	5	9	4	1	TCCTGTACTGAGCTGCCCCGAGTTT	25
miR-376-z	9	18	1	6	32	13	16	15	12	9	13	11	ATCATGGAGGAAAATCCACACT	22
miR-218-z	9	8	4	9	7	6	3	11	11	5	15	6	TTGTGCTTGATCTAACCATGTGA	23
miR-196-y	9	0	4	16	14	7	6	20	15	34	4	7	TCGGCAACAAGAAACTGCCTGAGT	24
miR-147-x	9	2	3	13	21	35	15	75	460	54	1422	1857	TGGAAACACTTCTGCACAAACT	22
miR-1434-y	9	8	1	11	8	3	10	5	12	4	11	7	AAGAAATCTAAGGTCTGAGG	20
miR-12041-z	9	11	6	6	6	8	5	7	7	10	4	5	ACTGAAGGCCTTGCACCTCTGA	22
lin-4-x	9	13	6	8	12	9	14	9	6	32	12	11	TCCCTGAGACCCTACTTGT	19
novel-m0060-5p	9	9	8	14	38	58	13	0	11	0	17	4	AAAGGTTCATTTGGATTTTTCT	25
novel-m0061-5p	9	9	8	14	38	58	13	0	11	0	17	4	AAAGGTTCATTTGGATTTTTCT	25
novel-m0062-5p	9	9	8	14	38	58	13	0	11	0	17	4	AAAGGTTCATTTGGATTTTTCT	24
novel-m0277-5p	9	6	2	7	2	0	0	1	1	0	2	4	CCCGGTACTGAGCTGACCCGAG	23
novel-m0222-5p	9	6	6	0	2	0	2	0	0	0	0	1	TGGCTTGCACCCTCTGGCCTCC	21
miR-93-z	8	4	0	0	1	6	4	22	10	8	8	5	CAAAGTGCTGTTCGTGCAGGTAGTGT	26
miR-885-x	8	2	1	0	9	10	11	27	43	10	32	21	TCCATTACACTACCCTGCCTCT	22
miR-541-x	8	8	5	4	5	0	5	10	0	0	0	4	AAAGGATTCTGCTGTCGGTCCCACTCT	27
miR-496-y	8	4	5	15	29	7	15	30	27	18	7	15	AGTATTACATGGCCAATCTCT	21
miR-493-z	8	10	11	0	8	1	10	5	11	14	3	7	TACATGGTAGGCTTTCATTCATT	23
miR-493-x	8	18	8	6	1	3	4	5	6	2	1	1	TTGTACATGGTAGGCTTTCATAA	23
miR-485-x	8	14	5	0	4	0	5	7	6	7	2	4	AGAGGCTGGCCGTGATGAAAA	21
miR-432-y	8	16	19	23	23	11	11	21	11	19	1	2	ACTGGATGGCTCCTCCATGTCT	22
miR-409-z	8	2	4	4	9	6	18	23	7	3	3	4	GAATGTTGCTCGGTGAACCCCTTAT	25
miR-11982-z	8	6	0	1	4	5	2	8	5	4	11	2	TTCGGCGCCACCACCCTGCGGGT	23
novel-m0132-5p	8	4	5	2	5	6	7	7	7	6	8	9	TTGAGAACTCGAGGAAACGTTCT	18
novel-m0135-5p	8	5	5	8	4	6	10	4	0	0	0	1	TTTTGCAATATGTTCCTGAATATTT	25
novel-m0292-3p	8	7	1	2	3	0	5	5	2	14	0	0	TGACCTCTGACCTTTGCCTCC	20
novel-m0319-3p	8	0	0	0	0	0	0	4	2	1	0	0	AAACCCGAAGGAACATTTTGGC	22
novel-m0320-3p	8	0	0	0	0	0	0	4	2	1	0	0	AAACCCGAAGGAACATTTTGGC	19
miR-668-y	7	13	4	4	4	1	4	4	2	14	0	1	TGTCACTCGGCCCACTACCCAT	22
miR-544-z	7	5	5	7	4	1	3	2	5	1	0	0	ATTCTGCATTTTTAGCAAGTTCT	23
miR-380-y	7	17	1	2	7	5	6	8	11	18	2	12	CTATGTAATGTGGTCCACGTCT	22
miR-32-y	7	6	1	11	14	18	5	9	18	3	12	3	CAATTTAGTGTGTGTGATACC	21
miR-323-y	7	7	6	3	4	6	3	9	18	7	38	94	CACATTACACGGTCGACCTCTAA	23
miR-3154-z	7	2	1	0	1	0	0	0	0	0	0	0	CAGAAGGGGAGTTGGAGCAGA	21
miR-2310-z	7	3	2	14	28	7	9	10	23	7	25	7	GTTTTGTTTGGGTTTGTT	18
miR-218-x	7	12	6	4	5	6	3	11	17	8	14	8	TTGTGCTTGATCTAACCATGTGT	23
miR-217-x	7	11	8	5	3	0	4	14	1	2	5	3	TACTGCATCAGGAACTGATTGG	22
miR-185-z	7	1	4	3	3	2	10	5	10	9	3	13	CTGGAGAGAAAGGCAGTTCCTGA	23
miR-1814-z	7	3	2	14	28	7	9	10	22	7	22	4	GTTTTGTTTGGGTTTGTT	18
miR-105-y	7	15	7	7	2	1	4	31	8	17	4	4	CCACGGATGTTTGAGCATGTGT	22
miR-10015-y	7	7	3	7	6	3	3	2	0	0	1	4	CTAAATCATAGGATTGCTGTGA	22
novel-m0086-5p	7	4	2	22	27	21	7	8	24	19	74	85	ATGCAAGCAACACTCTGTGG	22
novel-m0052-3p	7	7	102	10	46	29	25	2	1	1	2	2	TCAGCCACTTGTAGGCTCATCT	18
novel-m0082-5p	7	14	10	14	13	8	11	7	9	11	15	8	ATTGCTAGATCGTATGGTAGTT	22
novel-m0168-5p	7	7	7	9	7	8	0	6	4	7	4	1	TCACGCCATCTCTGAGGGG	19
novel-m0242-5p	7	4	1	13	6	5	2	6	2	7	0	4	TGGGGGGCGGTGATGGGACTGC	23
novel-m0206-3p	7	0	0	0	0	6	0	6	9	0	1	0	TCTGAGGCTGCTCAGGCTGTGA	22
novel-m0253-5p	7	3	0	1	0	0	2	1	3	4	0	0	CTGAAAAGACTCAGACAATTGCT	21
novel-m0288-5p	7	2	4	0	0	0	5	0	0	0	0	0	AGAAGTTCGTTTGGGTTTTCCT	23
novel-m0310-5p	7	0	1	0	0	2	1	5	0	0	0	0	TGCAAGAGGAACTGGTGGGTGTC	22
miR-9226-z	6	17	13	14	25	4	7	8	17	141	11	18	TCCCTGTTCGGGCGCCAAA	19
miR-876-y	6	15	5	0	0	0	1	3	3	0	5	3	TGGTGGTTTACAAAGTAATTC	21
miR-8549-z	6	9	3	12	5	11	6	1	3	3	1	4	TGAGGTAGTAGGTTGTATTT	20
miR-615-x	6	2	0	4	1	0	0	0	3	6	0	1	GGGGGTCCCCGGTGCTCGGATC	22
miR-545-x	6	15	3	11	39	11	15	20	19	29	26	11	TCAGTAAATGTTTATTGGAT	20
miR-487-y	6	21	9	5	6	1	13	6	13	4	5	8	TCGTACAGGGTCATCCACTTTA	22
miR-466-x	6	3	2	4	2	1	6	1	4	11	3	0	TGAGTGTGTGTGTGAGTGT	19
miR-459-x	6	5	1	2	5	0	0	5	1	4	9	5	TCAGTAACAAGGATTCATCCTG	22
miR-4497-z	6	3	1	1	4	8	1	11	11	45	52	60	GCTCCGGGACGGCTGGGA	18
miR-326-x	6	6	9	4	3	4	3	1	9	38	11	5	CCTCGTCTGTCTGTTGGGCT	20
miR-3064-x	6	1	3	2	4	4	3	3	5	20	3	2	TCTGGCTGTTGTGGTGTGCAA	21
miR-2366-z	6	2	3	1	2	6	3	9	4	9	4	0	TGGGTCACAGAAGAGGGTCTGG	22
miR-235-z	6	2	0	5	1	4	2	2	5	4	0	1	TATTGCACTTGTCCCGGCCTGACT	24
miR-2288-z	6	4	1	3	1	0	0	1	0	5	1	1	TGAGGTAGTAGGTGTGTGGTT	21
miR-223-y	6	31	0	4	5	7	4	4	8	34	5	3	TGTCAGTTTGTCAAATACCCC	21
miR-16-z	6	8	7	7	2	3	4	4	11	10	6	23	TAGCAGCACGTAAATATTGGGC	22
miR-133-z	6	2	0	2	3	3	8	12	12	27	5	3	TTGGTCCCCTTCAACCAGCTGTAA	24
miR-133-x	6	23	1	7	11	18	28	42	41	54	14	25	AGCTGGTAAAATGGAACCAAAT	22
miR-106-z	6	22	6	4	22	26	24	45	39	14	37	59	TCAAAGTGCTTACAGTGCAGGTAGA	25
novel-m0102-3p	6	0	0	8	16	16	7	11	19	32	13	3	CCTCCCCTTCCTCCCTCCCTCCC	21
novel-m0106-5p	6	3	1	3	7	13	5	16	27	12	13	8	TACGGATACACTGTATACGCT	23
novel-m0097-5p	6	0	0	10	6	16	9	8	8	31	0	6	TCCCAGGACTGACTCCGTGCCCT	23
novel-m0109-5p	6	13	1	0	9	12	3	3	4	4	6	9	TACTTCAATAACACTGGGTACT	21
novel-m0130-5p	6	0	2	0	10	1	6	10	5	11	9	8	TACTGTCCTGCCCTTTTGAGA	20
novel-m0180-5p	6	5	2	3	5	4	5	9	4	6	7	3	TCTTGGACCTACCACTCCAGGCCT	20
novel-m0262-5p	6	4	1	1	5	0	0	4	0	6	8	1	CCAGGGCCTCTGCCGTCACGCG	22
novel-m0230-5p	6	4	0	0	4	4	3	0	0	3	1	0	TGCTCACCAGTCCCAGACTCTTGAC	19
novel-m0273-5p	6	2	0	1	0	1	0	2	5	0	0	2	AAAAGTTGATTCAGTTTTTTCT	24
novel-m0275-5p	6	0	2	7	0	1	1	1	0	1	0	0	ACTGCTTTAAAACCTTTGACA	22
miR-7705-z	5	10	1	7	11	5	3	3	5	1	0	0	AATAGCTCAGAATGTCACTTCT	22
miR-547-y	5	1	3	13	32	18	6	13	23	3	41	18	TGATTGGTACTTCTTGGAGTGA	22
miR-495-y	5	7	4	6	15	2	10	9	5	15	13	19	ACAAACATGGTGCACTTCTTTA	22
miR-483-z	5	1	3	0	0	1	1	2	0	2	0	0	TCACTCCTCTCCTCCCGTCTTCTC	24
miR-4770-z	5	11	2	1	5	1	0	1	2	9	4	7	TGAGATGAAGCTGTAGCTC	19
miR-3613-y	5	8	6	7	4	9	11	4	7	24	6	9	ACAAAAAAAAAAGCCCAACCCT	22
miR-310-y	5	0	2	1	0	0	0	0	1	0	3	1	TATTGCACTCGTCCCGGCCTTTAA	24
miR-3059-x	5	25	8	5	2	1	16	6	0	5	2	9	TTTCCTCTCTGCCCCATAGGGT	22
miR-2435-z	5	5	1	0	4	1	1	0	1	1	0	1	AAACCCGAATGAACTCTTTGGA	22
miR-221-z	5	16	1	6	22	19	33	30	23	174	51	57	AGCTACATTGTCTGCTGGGTTCT	23
miR-195-z	5	15	2	4	2	2	4	2	3	5	6	11	TAGCAGCACTTAAATATTGGAA	22
miR-154-x	5	4	1	1	4	1	2	5	1	13	1	6	AGAGGTCTTCCATGGTGCATTAT	23
miR-1224-x	5	8	7	8	14	4	12	33	11	16	9	11	GTGAGGACTCGGGAGGTGGAG	21
miR-12000-z	5	3	0	4	8	5	5	6	7	6	11	4	TTGAATCCACAGATGTGAGACT	22
miR-11988-z	5	0	1	2	2	7	0	11	52	6	145	109	AGGGGATGACAGAGGATGA	19
novel-m0115-3p	5	2	0	3	7	11	10	11	8	47	8	14	TCTGGTGGGAAGGAAGGGAC	18
novel-m0098-3p	5	3	4	5	8	3	9	6	6	5	23	16	TTCAGCCGTGTCCTCTTTGCGA	22
novel-m0099-3p	5	3	4	5	8	3	9	6	6	5	23	16	TTCAGCCGTGTCCTCTTTGCGA	22
miR-7857-y	4	4	0	0	4	2	12	17	23	6	31	31	ATTGTTCTCCAACCTGGCTCTTT	23
miR-744-y	4	11	5	17	12	11	2	8	12	4	4	2	CTGTTGCCACTAACCTCAACCT	22
miR-665-x	4	5	8	2	5	3	1	0	1	1	0	0	AGGGGTCTTGGCCTCTGCCCATT	23
miR-664-x	4	1	0	0	0	0	0	2	5	2	5	5	ACAGGCTAGGAGAAATGATTGGAA	24
miR-6536-z	4	5	1	6	5	2	2	3	4	0	3	4	TTTAAGTACACGATGAACTGC	21
miR-6240-z	4	7	4	3	3	3	6	9	8	31	10	11	ACAAAGCATCGCGAAGGCCC	20
miR-6134-z	4	10	9	6	5	1	8	3	10	16	9	10	TGAGGTAGTAGGTTGTAGAA	20
miR-582-x	4	11	4	2	2	6	9	0	8	1	10	4	TTACAGTTGTTCAACCAGTTACT	23
miR-543-y	4	0	1	1	3	8	8	10	8	0	3	15	AAACATTCGCGGTGCACTTCTTAA	24
miR-491-y	4	4	0	3	4	4	4	5	4	9	2	3	CTTATGCAAGATTCCCTTCTAC	22
miR-4508-z	4	13	3	14	11	12	8	11	24	43	44	17	AAGCGGGGCTGGGCGCGC	18
miR-4301-z	4	2	0	2	0	0	0	0	1	0	0	2	CTCCCACTGCTTCACTTGA	19
miR-3970-z	4	10	2	7	4	6	6	5	7	5	1	7	TGAGGTAGTAGTTTGTGCAT	20
miR-3897-y	4	10	2	8	5	17	10	9	19	25	5	2	CGCGGTGGCGGGGGTGGG	18
miR-376-x	4	0	1	0	2	0	0	1	5	1	0	0	AGGTAGATTCTCCTTCTATGAGT	23
miR-341-y	4	0	0	1	1	3	4	3	0	1	8	12	GGGTCGGTCGGTCGGTCGGTC	21
miR-311-z	4	2	0	0	1	0	2	0	0	3	0	1	TATTGCACTTGTACCGGCCTGA	22
miR-299-x	4	0	0	0	0	3	1	0	0	0	0	0	TGGTTTACCGTCCCACATACACA	23
miR-2474-z	4	9	1	4	7	2	1	1	0	10	11	6	TACCGGGCCAGCTGGAAGGAGA	22
miR-216-y	4	0	4	1	0	0	2	0	0	0	0	3	ACACTTACCCGTAGAGATTCTA	22
miR-210-x	4	3	7	4	11	5	10	11	21	46	13	8	AGCCACTGCCCACCGCACACTG	22
miR-186-z	4	10	3	2	4	3	6	4	3	7	7	6	CAAAGAATTCTCTTTTTGGGCT	22
miR-152-x	4	4	0	0	2	1	2	6	2	15	7	10	AGGTTCTGTGATACACTCCGA	21
miR-139-z	4	3	2	1	3	4	3	2	1	6	2	3	TGGAGACGCGGCCCTGTTGGAA	22
miR-1298-x	4	5	6	5	8	4	3	4	5	2	0	1	TTCATTCGGCTGTCCAGATGTA	22
miR-11980-z	4	6	3	1	4	7	5	16	16	122	132	132	GGGAACGGGCTTGGCGGAA	19
miR-103-z	4	6	0	2	1	0	11	4	2	2	3	3	AGCAGCATTGTACAGGGCTATGACT	25
miR-10172-x	4	11	7	4	8	17	6	22	53	16	24	39	AAGTACAGGATGCCCAATGAAT	22
novel-m0101-5p	4	1	4	8	8	5	2	12	13	18	12	14	ACACTGGTGCTCTGTGGGA	24
novel-m0091-5p	4	6	0	4	19	13	3	12	9	6	14	2	TAGCAGCACAGAAATGTTGGTACT	21
novel-m0195-3p	4	6	3	3	6	1	3	6	4	20	3	3	TCTGCCCACTGTTTCCTTCCA	19
novel-m0172-3p	4	6	4	4	1	2	5	6	6	10	2	1	TCAAATCAGTGGACCTGGTAGA	22
novel-m0144-3p	4	2	1	6	3	4	4	12	1	4	4	4	AAACCCGAATGAACTTTTTGGCT	25
novel-m0145-3p	4	2	1	6	3	4	4	12	1	4	4	4	AAACCCGAATGAACTTTTTGGCT	25
novel-m0146-3p	4	2	1	6	3	4	4	12	1	4	4	4	AAACCCGAATGAACTTTTTGGCT	19
novel-m0147-3p	4	2	1	6	3	4	4	12	1	4	4	4	AAACCCGAATGAACTTTTTGGCT	18
novel-m0322-3p	4	0	1	5	5	7	2	0	2	6	2	9	GAGGCCAAAGCAAACGACTGT	18
novel-m0323-3p	4	0	1	5	5	7	2	0	2	6	2	9	GAGGCCAAAGCAAACGACTGT	22
novel-m0163-5p	4	1	1	4	6	0	1	6	7	2	8	2	ACGAATCAGACACGAGTTTGA	22
novel-m0267-5p	4	2	1	4	4	2	2	2	4	4	2	4	TGCGGACTTCTGGGCCTCACC	22
novel-m0193-3p	4	1	0	0	1	7	5	1	4	6	0	2	CGGTGGCGGGGGTGGGGC	22
novel-m0297-3p	4	6	2	2	0	4	3	3	2	2	0	1	CCTCTCTCGGTTAGCTCCATAG	21
novel-m0236-3p	4	1	2	3	1	0	1	0	4	7	0	0	CCCAGGTTCTAGTGGCCTCCAGC	22
novel-m0250-5p	4	3	1	1	0	1	0	1	2	0	8	1	GAAATGGAGTGCTTGAGAACT	23
novel-m0276-3p	4	2	2	7	0	0	0	0	1	1	1	1	ATCTCGCCCGCAAAGACCCAGC	22
novel-m0296-3p	4	4	2	0	1	0	0	0	1	0	0	5	ACATCTGGTTGGTTGAGAGAATT	23
novel-m0316-5p	4	0	1	2	5	3	0	0	0	0	0	0	AAAAGTCCATTCAGGTTTTTCT	23
novel-m0317-5p	4	0	1	2	5	3	0	0	0	0	0	0	AAAAGTCCATTCAGGTTTTTCT	23
novel-m0318-5p	4	0	1	2	5	3	0	0	0	0	0	0	AAAAGTCCATTCAGGTTTTTCT	22
novel-m0385-5p	4	0	3	2	0	0	1	2	0	0	0	1	TTCTCTCAATTTTGGGGACTCGGGC	22
miR-8159-x	3	4	1	0	3	0	1	4	1	0	1	1	TCAGTAACTGGAATCTGTCCCT	22
miR-8112-z	3	4	0	1	3	3	3	0	2	22	4	10	TCCCCGGCACCTCCACCG	18
miR-7911-x	3	5	0	6	9	10	4	10	18	18	3	9	TCCCGGCCAATGCACCAT	18
miR-7862-z	3	10	4	2	9	7	3	16	26	13	10	7	TGGTGCTCCCTGGAGCTGAGC	21
miR-7857-x	3	4	5	0	3	5	10	20	19	1	21	21	TAGCCAGTTGGGGAAGAATGC	21
miR-501-y	3	8	0	0	0	0	0	0	1	1	0	0	AATGCACCCGGGCAAGGATTTG	22
miR-4872-z	3	1	0	0	0	0	0	0	2	3	2	1	GAAAACAAAAACTCTGAGT	19
miR-4695-y	3	0	0	1	3	0	0	0	3	10	0	1	ATCCCACCGCTGCCACCTT	19
miR-363-x	3	0	0	0	10	3	1	10	4	2	6	9	CGGGTGGATCACGATGCAATTT	22
miR-3546-z	3	2	1	3	2	2	3	1	3	5	2	16	ATAACCCGGGCCAAAAGCTCG	21
miR-352-z	3	0	1	6	2	1	2	3	1	3	0	0	TGAGTAGTAGGTTGTATAGT	20
miR-2904-z	3	2	2	3	6	6	3	13	13	28	35	13	GCGGGAGCCTCGGTCGGCCT	20
miR-2887-z	3	1	0	4	2	0	1	1	11	11	12	18	TCGGGACCGGGGTCCGGTGC	20
miR-25-z	3	6	7	12	14	6	7	8	10	13	46	42	CATTGCACTTGTCTCGGTCTGAAAA	25
miR-22-z	3	0	1	0	1	1	1	8	0	2	0	0	ATCAAGCTGCCAGTTGAAGAACTGT	25
miR-222-z	3	2	5	1	4	4	11	15	2	57	2	2	AGCTACATCTGGCTACTGGGTCTCTA	26
miR-21-z	3	4	1	0	0	0	0	1	2	3	3	4	TAGCTTATCAGACTGATAAA	20
miR-218-y	3	6	1	3	3	0	2	1	0	2	2	1	AAACATGGTTCCGTCAAGCAC	21
miR-192-y	3	0	0	1	0	0	0	2	0	1	0	0	CTGCCAATTCCATAGGTCACAGT	23
miR-191-z	3	3	0	4	10	1	3	3	6	5	14	12	CTGCGCTTGGATTTCGTTCCCTTT	24
miR-1692-z	3	4	0	11	12	13	7	16	14	15	3	2	TAGCTCAGTCGGTAGAGC	18
miR-138-x	3	0	0	0	2	3	2	0	9	0	1	0	AGCTGGTGTTGTGAATCAGGC	21
miR-1268-z	3	3	1	5	6	6	5	10	16	42	51	18	CGCGGTGGCGGGGGTGGG	18
miR-10395-y	3	0	0	0	1	5	5	1	1	9	2	0	GGATGTATTCGTACTGTCTGATG	23
novel-m0074-5p	3	0	1	9	13	15	6	13	38	16	50	7	TGCCTAGAGAGGTTCTGTTTACT	23
novel-m0149-5p	3	3	0	3	10	4	8	7	22	41	19	9	TCTGCATCCGAGGACTCAACCC	21
novel-m0126-3p	3	0	0	2	0	4	10	8	15	7	32	33	CAGAGACCTCTCATCATTCTT	22
novel-m0107-5p	3	4	0	2	3	8	10	3	9	15	8	6	CCCAGGGATTGAGTCTGTGCT	22
novel-m0151-3p	3	2	1	2	2	8	10	3	16	1	9	13	AAAATCTGAAATGAACTTTTTGG	20
novel-m0116-5p	3	9	0	7	7	5	6	4	5	0	10	9	TGAGTCTTTAAAGGACAAGGCATGA	22
novel-m0184-3p	3	5	1	4	5	2	4	7	7	11	5	9	AAGGGACCCGAACGAACTTTTTGG	24
novel-m0152-3p	3	27	0	8	8	3	1	1	7	0	1	0	CAATCAAGATATAGAACATTT	25
novel-m0153-5p	3	0	0	0	3	4	10	16	3	4	0	2	TCCTAGTCTGGTTGTTTGCCTGGCC	20
novel-m0197-3p	3	14	1	5	3	1	1	0	8	0	7	1	AAAACTAGAATGAACTTTTTGG	25
novel-m0220-3p	3	0	1	2	5	4	6	5	7	1	4	3	TCACTGGAGTTTTGTTTCAACAT	22
novel-m0214-5p	3	6	2	0	0	2	3	2	9	4	6	3	CGGGGCTCGGGGCACCGAAGA	19
novel-m0261-3p	3	0	2	2	0	2	2	9	6	2	4	6	AATGATGGAGGCACACGGCTCA	21
novel-m0179-5p	3	0	0	2	8	6	0	6	3	5	2	0	CGGGCAGAGCTGGTGGGGCCAC	22
novel-m0185-3p	3	0	0	1	5	0	8	0	5	7	3	1	CCTTCCATCTCGGATCAGGGCT	23
novel-m0213-3p	3	2	3	0	1	1	1	2	2	3	4	5	CCTCACTGATGAGCACCT	23
novel-m0216-5p	3	0	0	2	1	1	6	2	5	2	2	2	AAAACCTAGGAATGGAAAAACT	23
novel-m0218-3p	3	0	0	1	0	7	7	3	1	3	1	0	CCGGGCCTGGGCCGAGCCCCA	24
novel-m0219-5p	3	4	0	3	0	0	1	2	1	6	0	6	TAAGGGGCTGAGACCTACTCT	26
novel-m0223-3p	3	3	0	3	3	0	2	6	1	3	2	0	TTGGGAACATTTTGCATTCATA	22
novel-m0272-3p	3	2	1	0	0	1	1	1	4	2	1	3	AAAAATCTGCATGAACTTTGTGG	25
novel-m0294-3p	3	4	1	3	0	0	0	4	0	2	0	1	TGCGCTGAGGGGCCCAGGGAGC	23
novel-m0307-3p	3	0	5	3	0	1	0	1	1	0	0	2	AGGGACTGAGGCGTGAGCCTGG	21
novel-m0350-3p	3	8	0	0	0	0	1	0	0	2	0	0	TGAAGCCTGGCTTGATGAAG	25
novel-m0351-3p	3	8	0	0	0	0	1	0	0	2	0	0	TGAAGCCTGGCTTGATGAAG	23
miR-9270-z	2	3	0	1	1	3	0	0	0	4	1	0	GAAGGGACGGGCGATGGC	18
miR-877-y	2	0	2	0	1	1	6	10	5	12	4	2	TCCTCTTCTCCCTCCTCCCAGT	22
miR-873-y	2	4	1	0	1	3	1	3	3	0	4	0	GAGGCTGATGAGTTCCCGGGA	21
miR-760-x	2	0	0	1	0	0	1	0	1	3	0	1	CCCCTCAGTCCACCAGAGCCCGGA	24
miR-735-x	2	3	3	10	5	8	9	19	11	40	19	28	GGCTGGTCCGAAGGTAGT	18
miR-670-y	2	2	1	0	2	0	1	4	5	0	3	2	TTTCCTCATATTCATTCAGGAGTGT	25
miR-6341-z	2	0	2	1	0	2	1	2	0	0	0	0	CAGTGCAATGATATTGTC	18
miR-6238-z	2	1	0	1	0	6	6	9	21	14	4	11	TATTAGTCAGCGGAGGAAAAGAA	23
miR-6236-z	2	6	0	2	10	9	15	14	17	72	26	25	CCGTCGCCGGCAGTCGGA	18
miR-532-z	2	0	1	1	7	9	5	7	8	20	13	7	CATGCCTTGAGTGTAGGACCGTAAT	25
miR-5126-z	2	0	1	3	5	0	2	4	0	7	5	3	CGCGCGCGGGGCCCGGGG	18
miR-506-z	2	4	2	40	49	55	102	88	76	29	43	31	TACTCAGGAAGGCATTATTCACA	23
miR-4791-z	2	3	1	0	5	0	1	1	5	1	7	2	TGGATATGATGACTGAAA	18
miR-4683-z	2	2	3	1	0	0	1	1	0	1	1	3	TGGAGATCCAGTGCTCGCCCGA	22
miR-462-x	2	3	0	0	2	2	1	2	1	1	5	2	TAACGGAACCCATAATGCAGCTG	23
miR-458-y	2	1	0	0	2	0	0	0	0	0	2	0	ATAGCTCTTTAAATGGTACT	20
miR-4492-z	2	2	0	9	4	5	7	4	5	15	11	3	GCGGGGCTGGGCGCGCGCC	19
miR-380-z	2	3	0	0	0	0	0	0	2	0	0	0	TATGTAACATGGTCCACTATT	21
miR-369-x	2	3	1	2	2	1	5	1	2	1	0	0	AGATCGACCGTGTTATATTCGCA	23
miR-285-z	2	2	4	1	3	4	1	0	3	3	0	0	TAGCACCATTTGAAATCAGTTC	22
miR-2448-x	2	0	0	1	0	2	0	2	0	0	4	0	TGCGGATACAACCAAACATGGT	22
miR-2331-x	2	2	2	0	0	0	0	0	0	1	0	0	GCTTCCGTGCCTGCAGATGTCT	22
miR-2319-z	2	2	4	4	3	1	3	2	6	1	4	3	CTACTCTGTATTAGGCACTT	20
miR-20-z	2	4	0	3	3	2	4	3	4	0	1	7	CAAAGTGCTCACAGTGCAGGTAGAA	25
miR-204-z	2	0	2	0	1	3	6	4	1	1	0	3	TTCCCTTTGTTATCCTATGCCT	22
miR-153-x	2	0	1	0	0	0	0	1	2	3	1	3	GTCATTTTTGTGATGTTGCAGCT	23
miR-1251-x	2	0	0	0	1	0	0	0	2	5	2	1	ACTCTAGCTGCCAAAGGCGCT	21
novel-m0111-3p	2	0	4	6	10	24	0	38	36	4	112	40	GGTGAGCTGGGGGCCCAGGGAAC	23
novel-m0112-5p	2	0	4	6	10	24	0	38	36	4	112	40	GGTGAGCTGGGGGCCCAGGGAAC	23
novel-m0113-3p	2	0	4	6	10	24	0	38	36	4	112	40	GGTGAGCTGGGGGCCCAGGGAAC	22
novel-m0177-5p	2	1	2	4	9	11	12	10	18	12	9	9	CACTTCAGGAAGTACCATCCA	21
novel-m0173-5p	2	5	4	12	11	6	2	3	4	11	5	5	CTCTGTGAGACATTTCAGATTCT	20
novel-m0211-3p	2	0	0	0	0	2	0	0	1	0	26	18	AATCACTAGTTCCACTGCCATCAAA	23
novel-m0183-3p	2	7	1	4	4	2	4	2	9	7	3	1	TCATCCCCGCCACAGACTCTGC	18
novel-m0217-3p	2	3	1	1	6	2	1	3	9	2	6	7	AAGCTCAAATGACCTTTTTGAC	21
novel-m0165-5p	2	5	2	3	5	7	4	5	6	0	0	2	ACTCAAACTGTGGGGGCACTTC	25
novel-m0170-3p	2	5	2	1	4	3	4	3	2	9	1	2	TTGCTCCCTCCACACTTCCAG	20
novel-m0282-5p	2	6	5	0	2	3	1	3	5	4	2	1	TAGAGAAGCGCTGGGGGAAAGC	24
novel-m0198-5p	2	1	5	1	1	2	3	1	0	7	0	7	ACCCTAGAGTTTGACGGCCTC	22
novel-m0199-3p	2	5	1	3	5	1	0	2	3	1	5	2	GACCCGAACGAACTTTTTGGC	22
novel-m0202-3p	2	1	3	3	5	2	0	3	2	7	2	0	TTGGGACACAGCTTCCTTGTGT	23
novel-m0207-3p	2	2	0	7	3	7	0	1	0	0	3	3	AAAAACCCAAATGAACTTTTTGT	21
novel-m0229-3p	2	2	0	0	3	1	2	4	0	10	0	1	TCAGCACCATCCTTCCCTGGCA	22
novel-m0231-5p	2	1	0	0	1	1	4	2	3	2	1	7	AAAGGAGCCCCAAGTGGAATACT	22
novel-m0251-5p	2	1	1	2	1	2	1	0	5	4	0	3	TGGGCCTTTCATCATGGCAGCT	23
novel-m0256-3p	2	1	1	0	0	1	3	4	2	5	0	2	TGCCGCCCAGCTGGAATGCAGA	22
novel-m0268-5p	2	4	1	1	2	0	1	1	1	6	1	0	TGTCACTCTGGACTGAGGGTC	22
novel-m0283-5p	2	0	0	1	0	3	1	3	2	0	3	4	TAGTCTCCCGTTGTCACTGGTCT	24
novel-m0295-3p	2	0	0	1	1	1	2	2	3	4	0	2	TGCTTATGCCAGGGCATGAACC	23
novel-m0340-3p	2	2	5	0	0	0	0	0	0	0	4	1	AAACTCGTGTCTGATTCGTT	22
novel-m0348-5p	2	0	0	0	0	3	2	2	1	1	0	3	TCCCAGTGTCCTCTGTAGAGC	19
novel-m0349-5p	2	0	1	2	0	3	1	0	0	0	2	3	TCTGGTGCTTAGACTCTGTGCT	20
novel-m0359-5p	2	1	1	0	0	0	0	2	2	2	1	2	AGTAACAGCATCTCCACTGGA	24
novel-m0363-5p	2	5	0	2	0	2	0	0	1	1	0	0	CTCAGGGGAACATTTTAT	21
novel-m0390-3p	2	1	1	0	0	0	0	2	5	0	1	0	ACTGTTGGGCGTGTCTGACTGT	19
novel-m0394-3p	2	1	0	0	0	0	0	0	0	0	3	6	CATGTGGGCTATAGTTCTCT	22
novel-m0407-5p	2	0	0	3	0	3	1	0	0	0	3	0	TGAAGGACTGACCACTAGCAGCT	21
miR-9875-y	1	1	0	0	5	7	0	4	6	0	1	2	GCGGGATGGGGAAGGGAG	18
miR-9814-y	1	0	0	8	4	4	0	3	5	1	0	0	TTTTCTGAATGTTGAGCT	18
miR-874-z	1	1	1	1	3	1	1	5	3	3	2	0	CTGCCCTGGCCCGAGGGACCGACTTT	26
miR-8200-x	1	0	0	0	0	1	0	0	4	0	3	4	TCAAGTCTCCAGTCTGACC	19
miR-7-z	1	1	1	0	5	2	3	14	9	0	5	1	TGGAAGACTAGTGATTTTGTTGTTATT	27
miR-72-z	1	0	1	0	1	1	2	0	0	1	0	0	TGGCAAGATGCTGGCATAGCT	21
miR-6763-y	1	0	0	1	0	4	0	1	0	0	0	0	CGGCCCGGCCTCTGCCCCCAG	21
miR-504-x	1	0	1	0	0	3	4	0	1	24	4	7	AGACCCTGGTCTGCACTCT	19
miR-487-x	1	0	2	3	2	0	1	0	7	0	11	10	TAACCTTTGGTACTTGGAGA	20
miR-449-y	1	0	0	0	9	38	4	77	276	8	472	456	CAGCTAACATGCAACTGCTATC	22
miR-410-y	1	5	3	0	2	1	1	0	3	1	0	5	AATATAACACAGATGGCCTGAA	22
miR-3962-z	1	4	0	0	1	2	0	2	2	0	1	1	TGGGTAGTAGTTTGTACAGTT	21
miR-3959-z	1	1	0	1	0	0	0	3	3	0	0	3	TATGTCAACTGATCCACAGTCCT	23
miR-3959-y	1	2	0	0	2	2	3	4	3	0	0	1	TATGTCAACTGATCCACAGTCT	22
miR-3958-y	1	4	0	1	3	1	1	2	4	1	2	7	AGATATTGCACGGTTGATCTCAA	23
miR-3955-x	1	7	2	0	2	0	0	0	0	3	0	0	TTTGATGGCTGATCCTCTCAAA	22
miR-3590-y	1	6	0	0	1	0	0	1	0	3	0	1	TAGCACAATGTGAAAAGAGCTCT	23
miR-3141-z	1	1	0	3	0	3	1	1	0	0	0	0	GAGGGCGGGTGGAGGAGG	18
miR-313-y	1	2	0	0	0	0	2	1	1	0	0	0	TATTGCACTTGTCACGGCCTGAA	23
miR-312-y	1	0	0	0	1	0	0	1	1	2	2	0	TATTGCACTTGTCACGGCCTGAT	23
miR-310-z	1	0	0	0	1	0	4	1	1	2	0	4	TATTGCACTCGTCCCGGCCTATAA	24
miR-3064-y	1	2	1	2	1	2	3	4	6	8	2	1	TTTGCCACACTGCAACACCT	20
miR-263-x	1	1	3	1	1	5	1	1	7	3	2	6	ATGGCACTGGTAGAATTCAC	20
miR-2403-z	1	3	6	0	0	0	4	3	3	0	4	4	CTCGGGAAGCTAGCTGGCCTTGT	23
miR-211-x	1	68	9	14	15	46	2	16	4	126	9	63	TTCCCTTTGTCATCCTTTGCC	21
miR-19-x	1	0	1	2	4	5	3	4	2	1	0	2	AGTTTTGCAGGTTTGCATCCAGC	23
miR-186-y	1	4	0	2	2	1	0	0	3	1	2	0	CCAAAGGTGAATTTTTTGGGA	21
miR-1843-x	1	0	0	1	3	0	0	0	0	2	0	0	ACATGGAGGTCTCTGTCTGACA	22
miR-182-y	1	1	0	0	1	0	0	1	4	1	2	0	GGTGGTTCTAGACTTGCCAACT	22
miR-154-z	1	4	0	1	3	1	1	2	4	1	2	7	AGATATTGCACGGTTGATCTCAA	23
miR-140-z	1	0	0	0	18	11	10	13	2	9	2	0	CAGTGGTTTTACCCTATGGTACC	23
miR-1296-y	1	0	0	2	2	3	3	1	5	1	3	2	AGTGGGGCTTTGACCCTAACC	21
miR-12058-z	1	0	0	4	9	24	0	16	91	1	158	61	TTTTTCCAGTAGTCATGTA	19
miR-11985-z	1	0	0	4	7	1	1	1	3	4	5	2	CCACCGCTCTCCACCCCC	18
miR-10225-z	1	2	0	0	2	0	4	2	3	0	2	0	TCGAGCCTGACAGATCACACA	21
miR-10173-x	1	0	1	3	0	2	3	0	1	2	0	1	AGGAAGTGAGGAAGGAGCCAGA	22
miR-10001-x	1	2	0	0	1	0	0	0	1	6	2	4	TGGGCGGGCGGGGCCGGG	18
novel-m0076-3p	1	0	1	0	9	7	0	10	13	4	68	23	TCTTTGCGACCCCATGGACT	21
novel-m0078-3p	1	5	0	2	1	7	3	10	17	45	12	16	TACTGTGCCACAGCTGGGTAGA	23
novel-m0079-3p	1	5	0	2	1	7	3	10	17	45	12	16	TACTGTGCCACAGCTGGGTAGA	24
novel-m0103-5p	1	5	0	9	8	4	12	4	7	34	10	9	TAGAGCCTGGGAGCCTCAGCT	23
novel-m0104-5p	1	5	0	9	8	4	12	4	7	34	10	9	TAGAGCCTGGGAGCCTCAGCT	22
novel-m0095-3p	1	6	4	5	7	3	4	23	11	10	2	4	TATTGCACTTGTCCCGGCCTGTTGA	20
novel-m0125-3p	1	1	0	0	0	3	0	6	20	0	18	11	TAAACACAAATGAATTTTTGGC	20
novel-m0203-3p	1	3	1	1	4	3	1	7	5	0	21	10	GCTGGTTTCAGGACAGATCT	25
novel-m0204-3p	1	3	1	1	4	3	1	7	5	0	21	10	GCTGGTTTCAGGACAGATCT	21
novel-m0174-3p	1	4	0	0	2	6	1	8	5	13	2	11	AAAGGCCCAAATGAACTTTTTG	19
novel-m0175-3p	1	4	0	0	2	6	1	8	5	13	2	11	AAAGGCCCAAATGAACTTTTTG	21
novel-m0176-3p	1	4	0	0	2	6	1	8	5	13	2	11	AAAGGCCCAAATGAACTTTTTG	18
novel-m0134-3p	1	0	4	5	0	0	2	0	2	20	15	3	TCCCTGGGCTCTGCCTCCC	24
novel-m0171-5p	1	2	4	1	5	1	6	1	8	13	8	0	ATGGACATTTACTTCTATT	23
novel-m0155-5p	1	2	0	1	4	5	0	5	12	1	11	2	CTTGGTTTTGCTTGAACTTAGT	22
novel-m0264-3p	1	9	1	2	1	5	2	0	11	0	1	2	TAATTTTTGCAAGGCTTTTCC	22
novel-m0265-3p	1	9	1	2	1	5	2	0	11	0	1	2	TAATTTTTGCAAGGCTTTTCC	22
novel-m0182-3p	1	3	0	0	3	1	1	1	10	7	4	3	TCAGCCCTTATTGCCTGAGC	21
novel-m0271-3p	1	5	0	12	6	0	6	0	2	0	0	2	TTCCCAGGTCTGAGCAGCTCAGC	21
novel-m0205-5p	1	1	1	1	9	3	1	6	3	2	1	0	GTTGTCTGTTCAGAATATCT	22
novel-m0384-5p	1	2	1	1	2	3	6	2	1	6	0	0	TTCCGGGCCCCTTGAATCTCGA	21
novel-m0232-5p	1	0	1	5	1	2	2	2	4	2	4	0	ATAAGTTCATTCGGAGTTGTCC	22
novel-m0235-5p	1	0	0	3	3	0	4	3	4	1	4	1	TTGGAAAGGCACAGGACAGG	24
novel-m0411-5p	1	1	0	1	4	1	2	2	6	1	2	3	TGGTATCAGGACTTCCGTCGTGACT	22
novel-m0247-3p	1	0	1	2	1	0	0	4	1	6	5	1	CGGGCTGGGGCGCGAAGC	23
novel-m0252-3p	1	0	0	0	2	2	1	0	2	12	0	1	CGCAGGTCTGTGGGTGCGCT	21
novel-m0254-3p	1	1	0	0	2	1	0	4	1	11	0	0	CTGGTACAGGTACGGGGAGGCA	22
novel-m0281-5p	1	0	1	1	0	4	0	4	1	6	0	1	GTGGACATTTACTTCTATT	23
novel-m0284-3p	1	0	0	0	0	0	0	0	5	0	7	6	TGCTACTCAAAGGATGGTCTGC	23
novel-m0304-3p	1	0	1	2	6	0	1	0	5	0	0	0	ACAAATCTGAATGAATTTTCT	21
novel-m0328-5p	1	0	0	0	1	0	0	0	0	7	4	2	TCAAGCACCACAGCTCCTGAGC	22
novel-m0334-3p	1	0	0	5	1	2	1	0	1	3	1	0	TCGGGCCCCACGTTGGGCGCCA	21
novel-m0338-3p	1	0	1	3	2	1	0	2	1	4	0	0	TTGCTGTATGAATAGCAATT	19
novel-m0339-3p	1	0	1	3	2	1	0	2	1	4	0	0	TTGCTGTATGAATAGCAATT	22
novel-m0345-3p	1	0	0	0	1	1	0	0	4	4	2	1	GCCGCTCGTCAGGGGCCTCT	22
novel-m0372-3p	1	4	0	0	1	0	5	0	0	0	2	0	TAGGTCAAAGATTGGAAACATGATT	22
novel-m0380-3p	1	2	1	1	2	0	0	1	2	0	3	0	TGGTGCTCCCTGGAGCTGAGCA	20
novel-m0383-5p	1	0	1	2	1	1	2	0	1	1	0	3	TTCAGAACGGACTGCTGAGTGCC	25
novel-m0392-3p	1	0	0	1	1	0	2	4	1	0	1	1	CAGCTGTCAGGAGAGGAACTGAGAC	22
novel-m0401-3p	1	2	3	1	0	0	4	0	1	0	0	0	TCCAAGAGGCTCGATCCAACCACCC	22
novel-m0402-5p	1	3	1	0	0	3	0	0	3	0	1	0	TCCAGAGGACAATCCTGATGAT	20
novel-m0409-3p	1	0	0	0	0	0	1	4	0	5	1	0	TGCAGGGCTTCCTCTCTGTCT	19
novel-m0410-3p	1	0	1	1	3	1	0	2	1	1	1	0	TGCTCCGGGGCCGTCCTGATGA	22
miR-9-x	0	0	0	0	2	7	5	12	26	0	40	36	TCTTTGGTTATCTAGCTGTATGAT	24
miR-9997-x	0	0	0	0	0	0	0	0	2	0	4	1	CAGAAGAATAGATTGATTGGTC	22
miR-9851-x	0	2	1	0	0	0	0	1	0	2	5	1	CGCTGGCAGTGTTGGTGGCACT	22
miR-9642-y	0	0	0	0	0	0	0	0	0	3	3	2	GAGCCCTGACCTCTGACC	18
miR-935-z	0	0	0	2	2	3	3	0	4	6	7	12	CAGTTACCGCTTCCGCTACCGC	22
miR-9331-z	0	0	0	0	0	0	0	1	3	0	2	3	ACCAGGCTGTTGTTGTTCTCAACGT	25
miR-9298-z	0	1	0	0	0	0	2	5	4	8	2	4	TTATTGTCATGTTCTGATT	19
miR-9186-z	0	0	0	0	0	3	0	2	21	3	31	2	AGGTGTCATGGCTGGGAGT	19
miR-9182-z	0	5	2	3	0	2	0	0	0	6	3	2	TTGCACAAAGAGTCTCATGTCT	22
miR-9173-z	0	0	0	0	0	0	0	3	5	0	9	5	TCACTTGAGCCTGGACTCTG	20
miR-8986-z	0	0	0	0	0	0	0	0	1	0	6	0	CCTGGTGGGCTACAGTCCT	19
miR-885-y	0	1	0	0	0	0	3	2	6	3	5	0	AGGCAGCGGGGTGTAGTGGAT	21
miR-880-x	0	0	0	0	0	0	0	0	0	0	7	14	CAGATGGATATGAGGCAC	18
miR-872-y	0	13	0	0	0	0	0	0	0	0	0	0	TGAACTATTGCAGTAGCCTCCT	22
miR-871-y	0	0	0	0	0	1	1	1	5	0	6	0	TGAGTGGCACAATTCTGGA	19
miR-7975-z	0	1	0	0	0	0	1	0	6	1	5	4	ATCCTAGTCACGGCACCA	18
miR-7880-y	0	0	0	0	0	0	0	2	3	0	3	3	TGTGATTGTTTACAGGCC	18
miR-7578-z	0	0	0	0	0	0	0	0	0	0	7	4	CACACGGCTCTGTCTCCT	18
miR-735-y	0	0	0	0	2	1	2	1	25	8	9	4	CCCACTGCTAAATTTGAC	18
miR-7294-x	0	0	0	0	2	3	0	1	7	0	16	10	GAAGCAACAGTTAGAACT	18
miR-7267-y	0	0	0	0	0	0	0	0	1	0	6	4	CCATCCATCCATCCATCC	18
miR-7210-x	0	0	0	0	0	0	0	0	7	0	0	1	ACATTGTAGACAGACACT	18
miR-7106-y	0	0	0	0	0	0	0	0	2	0	2	3	TGAGATCCCTGAATCCCT	18
miR-709-z	0	0	0	0	0	0	0	0	0	8	0	1	GAGGCTGAGGCTGGAGGAT	19
miR-7006-x	0	0	0	0	0	0	0	0	2	0	0	6	TGCAAGACTTGGAAACCT	18
miR-6937-x	0	1	0	2	4	0	1	0	2	12	14	3	TCTAAGGGCTGGGTCGGT	18
miR-6936-y	0	0	0	0	0	0	0	0	1	9	2	1	GGCGGCGCGCGCGGGCGC	18
miR-6921-x	0	0	0	0	0	0	0	0	3	0	15	6	GTCATGAGGAAGGAAGCC	18
miR-6895-x	0	0	0	0	0	0	0	0	8	0	10	6	ATGGCCAGGCACAGAGCAA	19
miR-6858-x	0	0	0	0	0	0	0	22	0	0	0	0	GAGGGGCTCGCCGGGACC	18
miR-6715-z	0	3	0	0	0	0	1	3	0	4	4	1	ACAGGCACGGCCAGTTTGAGC	21
miR-664-z	0	6	0	0	1	0	1	6	1	0	0	0	CAGGCTGGGGTGTGTGTGGATGT	23
miR-6632-x	0	0	0	0	0	0	0	0	0	0	79	29	AGAGTTGAGAGGAGAGGAT	19
miR-6596-x	0	12	1	3	18	6	9	10	25	47	28	20	CCGGGCCCGGGTCTTCCCG	19
miR-6567-y	0	2	0	0	0	0	1	0	1	0	3	2	GCCGCGCGGAGAGGAGCT	18
miR-6566-y	0	0	0	0	0	0	0	0	1	0	9	5	ACAGTCCATGGGGTCGCA	18
miR-6535-z	0	1	2	0	6	0	2	2	7	7	1	1	TAGGGGGAGCGGTTGGAGGACT	22
miR-652-z	0	11	4	4	1	4	4	11	3	17	9	11	AATGGCGCCACTAGGGTTGTGAAT	24
miR-6521-z	0	0	0	2	1	3	5	8	2	6	2	2	GTGGTGCCAGCTCTGAGCAGAGT	23
miR-6349-z	0	0	0	0	0	0	0	0	0	0	5	13	TGGGGAATGTGGAAGGGGC	19
miR-616-z	0	0	0	0	0	0	0	0	0	0	5	2	CTGGAAGGTTTTGAGCAG	18
miR-596-z	0	0	0	0	0	1	0	0	1	0	12	4	AGCCTGCCAGGCTCCTCTG	19
miR-5701-z	0	0	0	0	0	0	1	4	2	0	0	2	TTATTGTCATGTTCTGATT	19
miR-5606-x	0	1	1	4	3	4	2	2	5	0	7	5	GTGAAGAGACATGAGAGG	18
miR-551-x	0	1	0	1	0	0	2	0	2	0	2	1	GAAATCAAGCGTGGGTGAGACCT	23
miR-5441-z	0	0	0	0	0	0	0	0	0	0	0	8	AGACTCGGACTTCAAGAGC	19
miR-508-z	0	0	0	0	2	0	1	2	1	1	1	1	ATTGTCACCTTCTTGAGTGGAG	22
miR-497-z	0	1	0	0	0	1	0	4	0	9	1	0	CAGCAGCACACTGTGGTTTGTG	22
miR-495-z	0	1	2	3	2	1	5	0	0	0	0	3	ACAAACATGGTGCACTTCTTTAA	23
miR-4667-z	0	1	0	0	0	0	2	0	4	0	11	9	ATTGGGGGCAGGAGGAGAA	19
miR-4635-z	0	0	0	0	0	0	0	0	0	7	0	0	GAAGTCGGAACCCGCTAAG	19
miR-457-z	0	1	0	3	2	0	1	0	0	1	0	1	TAGCAGCACGTCAATATTGGAA	22
miR-4552-z	0	0	0	0	0	0	0	0	2	0	3	5	CTTGGTCACTGCTGCTGC	18
miR-4531-z	0	2	0	0	0	1	2	0	1	1	0	0	AATGGATAAGGCTTCTGA	18
miR-4527-z	0	0	0	0	0	0	0	0	1	0	7	7	TGCAAAGAGATGACTGTGA	19
miR-449-z	0	0	0	0	0	1	0	1	13	0	39	34	TGGCAGTGTATTGTTAGCTGGTAGT	25
miR-4448-z	0	0	0	0	0	0	0	5	1	3	0	0	GGCTCGTTCGTCTAGGGG	18
miR-4443-z	0	2	8	0	0	0	5	4	2	5	1	4	CTTGGAGGCGTGGGTTTT	18
miR-4332-z	0	0	1	0	0	0	0	0	1	0	5	1	CCGGGCGCCGCCGGGCGC	18
miR-422-z	0	0	0	0	0	6	0	0	0	1	0	0	ACTGGACTTAGAGTCAGAAGGCA	23
miR-421-x	0	0	0	1	5	0	3	0	2	0	0	0	CTCATTAAATGTTTGTTGAAT	21
miR-412-y	0	0	1	1	4	1	1	2	3	0	0	1	GTACTTCACCTGGTCCACTAGC	22
miR-410-x	0	1	1	0	4	0	0	1	1	0	0	0	AGGTTGTCTGTGATGAGTTCG	21
miR-3976-z	0	0	1	0	2	3	1	0	1	4	6	2	GATATAGACAGCAGGACG	18
miR-3955-y	0	1	0	1	2	0	0	3	0	1	0	0	TGGGATTTTAGTCCATCATAGAGT	24
miR-3934-x	0	0	0	0	0	0	0	0	11	0	11	18	GATGTGGAAACTGAGGCATGA	21
miR-3925-y	0	0	0	0	0	1	0	3	0	0	6	2	TAGTATTAGTTCTCTTGC	18
miR-370-x	0	1	1	3	0	0	0	0	0	2	0	0	CAGGTCACGTCTCTGCAGTTACACT	25
miR-369-y	0	6	0	1	7	0	1	0	2	0	0	0	AATGGTACATGGTTGATCTTT	21
miR-3615-z	0	1	0	0	0	0	0	0	6	2	0	1	CGCCCCTCGCGGCCCGCGG	19
miR-3594-x	0	0	0	0	0	0	0	1	5	0	11	5	AAGGGCAGAGCAGAGTGAA	19
miR-3586-y	0	0	0	0	0	0	0	2	24	0	82	68	CTGCTAGACTGTGAGCTCCT	20
miR-34-z	0	1	4	0	1	0	0	1	16	1	86	66	AGGCAGTGTAGTTAGCTGATTGCG	24
miR-339-y	0	0	0	0	1	4	3	3	2	3	0	0	GCTCCTCGAGGCCAGAGCCC	20
miR-329-x	0	0	1	0	0	0	0	0	2	0	5	3	TAATTGGTGGTACTTGAGGA	20
miR-328-x	0	0	0	3	0	3	0	1	0	0	0	0	GGGGGGCAGGAGGGGCTCAGGGT	23
miR-3284-z	0	0	0	0	0	0	0	1	13	0	59	16	CCCTTGGGGCTGGAAGAAC	19
miR-320-x	0	1	0	3	2	3	5	0	2	1	1	0	GCCTTCTCTTCCCGGTTCTTCC	22
miR-3195-z	0	0	0	0	0	0	0	1	2	10	1	1	CGCGCCGGGCCCGGGTCT	18
miR-3178-z	0	0	0	0	0	0	0	0	0	9	0	0	CGGGGCGCGGCCGGAAAG	18
miR-3139-z	0	0	0	1	0	0	0	3	1	0	2	0	TAGGAGCTCATCAAATGCC	19
miR-3120-y	0	0	0	0	4	1	0	4	0	10	2	7	GCACAGCAAGTGTAGACAGGCA	22
miR-3116-z	0	0	0	0	0	1	0	0	14	0	81	44	CCTGGCACATAGTAGGCAC	19
miR-3088-y	0	0	0	0	0	0	0	0	1	0	3	11	TTCATGAGCAGCTGAAGA	18
miR-3085-y	0	1	0	0	1	2	0	3	1	1	1	3	TCTGGCTGCTATGGCCCCCTCT	22
miR-2-x	0	0	0	0	0	1	0	0	5	5	10	7	TCCAAAGTGGCAGTGACT	18
miR-290-x	0	0	0	1	0	0	2	9	1	0	1	3	ACTCAAACTGTGGGGGCACTTAT	23
miR-276-y	0	0	0	0	0	0	0	5	0	0	0	2	TAGGAACTTCATACCGTGCTCT	22
miR-2459-z	0	1	0	0	0	0	1	0	1	4	0	0	GCCAGATGATGGGAGCTGATT	21
miR-2404-z	0	2	0	1	0	1	4	1	0	0	0	0	TTGCACTGCATGGTATCTG	19
miR-2340-z	0	0	0	0	0	0	0	0	0	0	7	0	AGGACTTCCCTGGTGGCT	18
miR-2338-z	0	0	0	0	0	0	0	3	2	0	5	0	GAGGACAGTGGCAGACAG	18
miR-2320-y	0	0	0	2	0	0	0	1	0	0	0	4	TCGATGATGGTCCCTGTGTTTTGT	24
miR-2311-z	0	6	1	1	1	2	5	2	2	6	2	1	TACTGAAACTGGGCTCGTAGTGT	23
miR-223-x	0	5	0	1	0	0	1	0	0	0	0	0	TGTGTATTTGACAAGCTGAGTTGG	24
miR-222-x	0	0	0	0	0	0	1	0	1	6	0	0	GGCTCAGTAGCCAGTGTAGATCC	23
miR-2137-z	0	1	0	0	1	0	2	2	13	34	27	18	CGGCGGGAGCCCCGGGGA	18
miR-2057-y	0	0	0	0	0	0	0	0	7	0	8	13	TTGTGGTTGACTTCATTCT	19
miR-201-x	0	0	0	1	1	0	2	5	2	1	2	3	TACTCAGTAAGGCATTATTC	20
miR-196-z	0	1	1	2	4	7	6	10	20	0	6	7	TAGGTAGTTTTATGTTGTTGGG	22
miR-187-x	0	0	0	0	0	0	0	0	0	0	3	9	TCCAACACAGGACCTGGG	18
miR-184-z	0	1	1	0	0	0	1	1	0	0	31	66	TGGACGGAGAACTGATAAGGGTAA	24
miR-184-x	0	0	0	0	0	0	0	0	0	0	8	3	CCTTATCACTTTTCCAGCCAGC	22
miR-1843-y	0	0	0	0	1	1	0	0	0	5	0	0	TCTGATCGTTCCCCTCCATACT	22
miR-1839-z	0	0	0	1	0	0	0	0	3	9	1	0	AGGTAGATAGAACAGGTCTTGTGTT	25
miR-1782-y	0	0	0	0	0	0	0	0	0	0	11	2	AACATTCATTGGATCATGG	19
miR-1725-z	0	0	0	0	0	0	0	0	7	0	0	0	GAGACAGTTAGAGCTGCT	18
miR-1721-z	0	0	0	0	0	3	0	0	0	0	6	1	AACACATGATGTGATTCTGAGA	22
miR-1599-z	0	3	0	0	0	0	0	2	0	7	1	2	AGGGGGGACAAAAAAAAA	18
miR-155-z	0	0	1	0	0	0	1	5	0	5	1	0	TTAATGCTAATCGTGATAGGGGTTAAT	27
miR-155-y	0	1	5	1	0	2	0	1	0	8	3	1	CTCCTACATGTTAGCATTAACA	22
miR-1417-y	0	0	0	0	8	0	3	0	0	0	0	11	ATTTCACCGGCTCGGAGA	18
miR-137-y	0	0	0	0	0	0	3	0	2	0	1	4	TATTGCTTAAGAATACGCGTAGA	23
miR-134-y	0	3	0	0	0	0	0	2	0	3	0	1	TCTGGGCTGCCTCGTCACCATT	22
miR-1343-x	0	2	1	1	5	2	4	6	4	8	1	1	TGGGGAGCGGCCCCCGGGCGGG	22
miR-1307-z	0	0	2	1	1	1	0	1	4	3	3	4	ACTCGGCGTGGCGTCGGTCGTGGAAT	26
miR-1304-y	0	0	0	0	2	6	2	6	28	4	39	23	ATCTCACTGGAGCCTCCA	18
miR-1292-y	0	1	3	5	12	4	1	1	6	18	12	5	CTCCCGCCCCGCCTCCCG	18
miR-1273-z	0	0	0	0	1	0	0	0	0	0	5	5	TCGGCAAAACGAGACCCT	18
miR-126-z	0	6	0	0	1	1	3	1	1	5	3	4	TCGTACCGTGAGTAATAAC	19
miR-1264-x	0	0	0	0	0	1	0	1	13	0	34	15	CAGGCACTCAATAAGTATT	19
miR-1248-z	0	0	0	1	2	2	1	0	0	0	0	2	ACCTTCTTGTATAAGCACTGTGA	23
miR-12395-y	0	0	0	0	0	0	0	0	0	0	48	22	CCCAGCACGGCAGAGCACA	19
miR-12273-x	0	0	0	1	1	0	5	0	3	12	1	0	GCCCGCGCCGCCCCGCCG	18
miR-1224-y	0	0	0	0	1	0	2	0	2	8	0	0	CCCCACCTCCTCTCTCCTCAGT	22
miR-12135-z	0	0	0	1	0	2	0	2	1	1	5	1	CAAAGGTTCGTTTGTAAA	18
miR-12051-z	0	4	0	1	1	0	0	2	0	0	0	0	ACTCCTGCAGCATCTGTTCCGA	22
miR-12040-z	0	1	0	2	0	0	0	0	1	0	1	5	ATGGGCAACGAATAATTTTGT	21
miR-12032-z	0	0	3	0	1	2	0	2	2	7	5	9	TCTTGCCTGGAGAATCCC	18
miR-12018-z	0	2	0	0	0	4	2	0	1	0	2	5	ATCTTGTCCGAGAATGTCTTGA	22
miR-12006-z	0	0	0	0	0	1	0	2	3	0	1	2	TGCTGAAACTCTGTTCAACCCA	22
miR-12004-z	0	0	0	0	0	5	0	0	0	1	0	1	CTGGCTCTGGCTCTCTGCC	19
miR-11995-z	0	0	0	0	0	0	0	0	1	1	2	6	TTTCCCACTTCTCAGCTGT	19
miR-11987-z	0	1	1	2	0	2	2	8	4	20	19	6	AGGAAACTCTGGTGGAGGT	19
miR-1197-y	0	2	2	1	0	1	4	0	4	0	6	0	CTAGGACACATGGTCTACTTCT	22
miR-11962-x	0	0	0	0	0	0	0	0	0	0	12	3	TAAGAACTGGCATCAAGT	18
miR-1185-x	0	1	5	0	0	0	1	0	0	0	0	0	AGAGGATACCCTTTGTATGTAA	22
miR-107-x	0	1	1	1	0	0	0	0	0	3	3	0	AGCTTCTTTACAGTGCTGCCTTG	23
miR-10756-z	0	0	0	0	0	0	0	0	0	0	2	5	TTCCTGAGCTCATAGGCA	18
miR-10736-z	0	0	0	0	0	0	0	0	3	0	0	5	TCGGACATGACTGAAGCA	18
miR-10549-z	0	0	0	1	2	1	0	0	2	5	0	1	TTCCCTGTCAGGGAACCA	18
miR-103-x	0	1	1	1	0	0	0	0	0	3	3	0	AGCTTCTTTACAGTGCTGCCTTG	23
miR-10016-x	0	0	0	0	4	2	5	74	89	1	288	236	ATGGATGGTGTTTGGAGCAGCAGGAC	26
novel-m0023-5p	0	0	0	0	0	0	0	12	100	1	473	139	ATGCTCTCACCTACACCTC	22
novel-m0032-3p	0	0	0	0	0	1	0	2	12	3	223	244	CCGGGTGGGACGGGAGAGG	23
novel-m0041-3p	0	0	0	0	0	0	1	7	45	0	192	239	TACCGTCTGAGCTGCCAGGA	22
novel-m0056-5p	0	0	0	0	2	3	1	35	53	1	189	187	GGCACTGACGTCACGTGACCCGGGG	18
novel-m0040-3p	0	0	0	0	0	0	1	7	41	0	168	209	TACCGTCTGAGCTGCCAGGA	22
novel-m0057-3p	0	0	0	0	0	1	0	2	7	2	335	16	AAGGGAATCTGGAGATGTC	20
novel-m0058-3p	0	0	0	0	0	1	0	2	7	2	335	16	AAGGGAATCTGGAGATGTC	22
novel-m0063-3p	0	0	0	0	0	0	0	1	54	0	225	44	ACTGTTCTTAGCTGAACCCAGAGA	19
novel-m0053-5p	0	0	0	0	0	1	0	0	46	1	112	125	TTGTGTAGCCGAGTTTTAT	20
novel-m0085-3p	0	0	0	0	2	1	2	12	45	1	101	108	TCCAGAAGACGAGGACACCCCAGC	19
novel-m0048-3p	0	0	0	0	1	0	0	0	46	1	100	106	AGCAGGCACTCAATAAGTA	22
novel-m0049-3p	0	1	0	0	6	6	3	5	41	0	95	96	TTCCGCTGTGTCGGCTCT	25
novel-m0055-5p	0	0	0	0	3	1	0	1	17	0	78	105	TTCATGGGGTTGCAAAGAG	21
novel-m0143-3p	0	2	0	0	1	4	2	16	34	1	79	43	TAGCACTGTGAGTGACCTTGTGAAG	25
novel-m0068-3p	0	0	0	0	1	3	0	0	1	0	154	1	CCAGGACACCAGCCTCACC	22
novel-m0110-5p	0	0	0	0	0	1	1	8	22	0	67	48	TGGAATCTGATGTTTGAAAGTGTGG	22
novel-m0073-5p	0	0	0	0	0	0	0	0	42	0	72	25	TCTTGGGCACTTGTGGGCA	25
novel-m0120-3p	0	0	0	0	0	0	3	2	37	2	21	55	TCGCCGTCAGACACGCCCTCG	22
novel-m0083-3p	0	0	0	0	0	0	0	0	9	0	63	36	CTGCTGTGTAGTTACTAAG	23
novel-m0087-5p	0	0	0	0	0	2	0	0	12	5	36	45	CCCTTGGAGAATTTGGAAA	22
novel-m0088-3p	0	0	0	0	0	0	0	0	16	0	37	46	TAGGAGTCCTGGAATCCC	18
novel-m0090-3p	0	0	0	0	0	0	0	0	3	0	57	32	CTGGGTCAGGAAGATCTCC	19
novel-m0122-5p	0	0	0	0	0	0	0	4	11	0	35	35	CTACCCACTCCAGTATTCT	22
novel-m0123-5p	0	0	0	0	0	0	0	4	11	0	35	35	CTACCCACTCCAGTATTCT	21
novel-m0156-3p	0	4	0	2	9	2	12	6	3	5	16	26	TAACACATGTCATAACGCGGGGC	22
novel-m0094-3p	0	0	0	0	0	0	0	0	16	0	53	11	AGCTGGAGGCAAAGATCTC	19
novel-m0221-5p	0	0	0	0	0	1	0	6	13	3	21	31	TGCCTTTGGTCAGTCTGTCCGTCTC	19
novel-m0117-3p	0	0	0	1	7	8	1	7	10	4	15	11	CCCAAATGAACTTGTTGGCC	21
novel-m0118-3p	0	0	0	1	7	8	1	7	10	4	15	11	CCCAAATGAACTTGTTGGCC	23
novel-m0119-3p	0	0	0	1	7	8	1	7	10	4	15	11	CCCAAATGAACTTGTTGGCC	21
novel-m0121-3p	0	0	0	0	2	2	0	4	4	0	40	11	CAGCTGTCACTGGTGACCC	21
novel-m0162-3p	0	0	0	0	0	0	0	0	4	0	17	37	TCCCAGTCCAGTGCTCTTTC	25
novel-m0127-3p	0	0	0	0	0	0	1	0	14	0	36	6	ATAGACCTGTGGGATGCCC	22
novel-m0128-3p	0	0	0	0	0	0	1	0	14	0	36	6	ATAGACCTGTGGGATGCCC	21
novel-m0129-5p	0	0	0	0	0	0	0	0	7	0	13	37	TCTAGTTCCAGGACCAGGG	22
novel-m0200-5p	0	0	0	0	0	0	0	0	8	0	32	15	TCCTTGCATGCCGGCTCCTGCCTG	21
novel-m0133-5p	0	0	0	0	0	0	0	0	2	0	34	16	CAGTGCTGAAGAACCTGCC	19
novel-m0243-3p	0	0	0	0	1	4	0	2	9	0	36	0	TTCCTATCTCACATTACTTGC	19
novel-m0142-5p	0	0	0	0	0	2	0	2	7	0	31	8	ACAGAGGAGCCTGGTGGGC	19
novel-m0178-5p	0	2	0	2	8	2	2	2	14	17	1	0	CGCTGGAGGCTGGGCAGGCACTGG	18
novel-m0192-3p	0	0	0	0	0	0	0	0	1	0	30	19	ACTGAGCCTTGTATGAATT	23
novel-m0196-3p	0	0	0	0	0	0	1	0	8	0	33	8	AAAAACCCAGACAAACTTTTCG	25
novel-m0148-5p	0	0	0	0	0	0	0	5	5	0	12	27	TAGAGCTTCTGGAAGACATCTGGGC	22
novel-m0150-5p	0	3	0	0	2	0	0	1	32	0	2	7	TCATGGACAAGCTGTGTGGCA	21
novel-m0201-5p	0	0	0	0	0	0	0	0	6	0	12	29	TGCTGCTGCCTGGAGAGAA	19
novel-m0225-3p	0	0	0	0	1	0	1	3	8	2	11	21	CAACACGCGTCAGTCAGGCTCT	22
novel-m0154-5p	0	0	0	0	0	0	0	0	0	0	40	5	TGGCCCGAGTACTCTCTTT	22
novel-m0215-3p	0	0	0	0	0	0	5	19	8	0	10	3	TTCTCAGTCTGCTAGCTTTCTGATT	24
novel-m0161-5p	0	0	0	0	0	1	0	0	3	0	11	28	CAACGACCTTGTATGTATT	19
novel-m0164-5p	0	0	0	0	0	0	0	0	12	0	20	9	ACACACAAGAGCAATGCAC	22
novel-m0166-3p	0	0	0	0	0	0	0	0	7	1	23	9	ACGGAAACCATGACTTTGG	21
novel-m0167-5p	0	2	2	4	6	3	0	2	4	5	8	4	CTCCGGGGACAGTGCCAG	25
novel-m0181-5p	0	1	0	0	5	5	0	0	3	3	17	1	TTCCCGGCCAGTGCACCA	23
novel-m0289-3p	0	0	0	0	0	0	0	4	7	0	21	3	CCTGGATTCTGAACTGCTT	22
novel-m0293-5p	0	0	0	0	0	2	0	4	14	1	9	4	TGAGGATTGGAATTGGATGAGTGA	22
novel-m0186-3p	0	0	0	0	1	0	0	0	2	0	21	9	TCCAGTGATTAAGAATCTCT	22
novel-m0187-5p	0	0	0	0	0	0	0	1	7	1	10	13	CAAGAAGTTTGTTTGGGCTTTT	23
novel-m0188-5p	0	0	0	0	0	0	0	1	7	1	10	13	CAAGAAGTTTGTTTGGGCTTTT	21
novel-m0194-3p	0	0	0	0	0	0	0	0	0	0	16	15	TAAGAGGATCAGCTTTGATT	23
novel-m0335-5p	0	0	2	3	2	1	0	0	0	9	7	5	TCTGCTTCGTGCATAGAACT	21
novel-m0208-5p	0	0	0	0	0	0	0	0	10	0	7	11	AGGCGGCAGCAAAGAATGT	21
novel-m0209-5p	0	0	0	0	0	0	0	0	0	0	22	6	TACTGTTTAAGAACATGAAAAC	22
novel-m0210-5p	0	0	0	0	4	1	5	15	1	1	0	1	TAGTACTTGTGCTTTACAGGGCTCT	22
novel-m0212-3p	0	0	0	0	0	0	0	0	2	0	16	9	CAAAGAATTCAGTGAGAGA	22
novel-m0226-3p	0	0	0	0	0	0	0	0	16	0	5	4	CTCCTGGGATGCATAGTAT	22
novel-m0227-3p	0	0	0	0	0	0	0	0	0	0	13	12	TAGAATGCTGAAAATGAGGGTGA	21
novel-m0228-5p	0	0	2	3	3	11	0	2	2	0	1	1	TATCCCATTGCATGGATGGACT	22
novel-m0373-3p	0	0	0	0	0	0	1	0	6	0	6	12	TCAGATCTTTCCAGGACTCCAAGCT	19
novel-m0376-3p	0	0	0	0	0	0	0	0	5	0	19	1	TCCTTCCTCTGTAAAGGACT	21
novel-m0381-5p	0	1	0	1	2	3	0	9	2	4	2	1	TGGTGTCAGTGAGTGCAAAGAACC	21
novel-m0382-3p	0	1	0	1	2	3	0	9	2	4	2	1	TGGTGTCAGTGAGTGCAAAGAACC	23
novel-m0233-5p	0	0	0	0	5	2	1	7	2	0	3	4	TAGCTTTATGATACTTTGCATAC	21
novel-m0234-5p	0	0	0	0	1	0	1	2	1	0	12	7	TCCACCCGGACTTGGATGACTGGGA	20
novel-m0237-3p	0	0	0	0	0	0	0	3	0	0	9	11	TAGAATCATACTGGGACTTGCCTGG	21
novel-m0238-5p	0	0	0	1	5	4	1	4	2	0	2	4	TCACTTCAGTCTTTTCTTTCTAG	23
novel-m0239-5p	0	0	0	0	0	0	0	1	1	0	14	7	TCCAAGGAGGCTGCTTATTGCTCT	25
novel-m0240-3p	0	0	0	0	6	2	5	4	5	1	0	0	TGGACCTCACTGTGAACATCACACC	25
novel-m0241-3p	0	0	0	0	6	2	5	4	5	1	0	0	TGGACCTCACTGTGAACATCACACC	22
novel-m0245-3p	0	4	1	3	7	0	1	0	0	5	0	1	AAGGGATTCCAGGATTCT	22
novel-m0246-5p	0	3	0	0	3	1	3	4	1	6	1	0	CCGGGGAAAGCAGGAGTGAGGGT	22
novel-m0248-5p	0	0	2	0	2	1	3	8	2	1	1	2	CTTCTATGATGCCATCCTGAGC	20
novel-m0249-3p	0	0	3	3	3	0	0	0	0	10	1	2	CTTCTCCTCACTCCGTCCAGT	23
novel-m0255-5p	0	4	2	0	3	0	1	0	0	8	2	1	TCTGGAGGGGCAGAAGGAGAA	21
novel-m0257-5p	0	0	0	0	0	0	1	3	1	1	10	5	TTCTCCTATAGATGCCGTCACAG	25
novel-m0258-3p	0	0	0	0	0	0	0	2	1	0	7	11	TTGAGGAACCACAGTGCCACT	20
novel-m0259-3p	0	0	0	1	3	4	2	1	3	0	1	5	AAAAACCCAGATGAGCTTTTTG	22
novel-m0260-3p	0	0	0	0	0	0	0	0	7	0	13	0	AAGGAATGCATCTCAGCTC	22
novel-m0263-3p	0	0	0	0	0	0	0	0	0	0	18	2	CTGGGCACGTAGTAAACAC	22
novel-m0266-3p	0	0	0	0	0	1	0	2	10	1	2	4	TGCAGTGTGGGAGTGAGG	23
novel-m0269-5p	0	0	1	2	1	2	1	8	3	1	0	1	TGTTAACCACTTCAGAACAATGCCC	22
novel-m0270-3p	0	0	0	0	0	0	0	4	2	0	7	7	TTCAAATGAACTTTGTGGCCAACCC	22
novel-m0274-5p	0	0	0	0	0	0	0	0	1	0	15	3	AAGGCCAGGAAGGACCTCC	24
novel-m0278-3p	0	0	0	0	0	0	0	0	0	0	19	0	CCTCGTCCTAGGATTGTCC	22
novel-m0279-3p	0	0	0	0	2	2	1	3	4	0	3	4	GAGGAAGTCAGTCTGCAGAGA	22
novel-m0280-3p	0	0	0	0	2	2	1	3	4	0	3	4	GAGGAAGTCAGTCTGCAGAGA	23
novel-m0285-5p	0	0	0	0	0	0	0	2	2	0	6	9	TTTCCCTTCCCCAGAACTTTGT	22
novel-m0286-5p	0	2	0	2	0	1	0	3	1	2	5	3	TTTTGTTCCAGATTTCCAGCTGT	22
novel-m0287-3p	0	2	0	2	3	1	0	3	0	2	4	1	AAACTCGAAAAAACTTTTTGGC	24
novel-m0290-3p	0	0	0	0	1	3	0	3	0	0	10	1	CTCGCTGGACAGGACCCCA	24
novel-m0291-3p	0	0	1	2	2	2	1	2	3	3	2	0	TAACAGCCTTGTAAACCTGTGACT	18
novel-m0298-5p	0	1	0	0	7	2	0	0	4	2	0	1	CCTGGACAGGCAGCCCTGCCTGGA	23
novel-m0299-5p	0	0	1	1	0	0	2	3	1	6	0	3	TACGCCGGGAGCTCGCAGCGC	23
novel-m0300-5p	0	1	4	0	0	2	2	2	3	0	3	0	TCTGGGCTTTCTGGCATACAGCT	23
novel-m0301-3p	0	0	0	0	5	0	2	2	0	0	8	0	TGCTTTGGGCTCTGGAGACCT	22
novel-m0302-3p	0	1	0	0	2	0	2	0	0	4	1	6	AAACAAGATCACGCCTCTCAGA	24
novel-m0303-5p	0	3	0	0	4	3	0	1	1	1	0	3	AAAGGTTCATTCAGGTTTTTTT	22
novel-m0305-3p	0	0	0	0	0	0	5	0	7	4	0	0	ACACGGGCTGCATTTCAGCTG	20
novel-m0306-3p	0	0	0	0	0	0	0	0	9	0	7	0	ACTTCCAGGACAGCAGAGA	23
novel-m0308-5p	0	0	2	1	3	1	2	1	2	1	2	1	ATGCCGGCTAACCATAGCTTAC	23
novel-m0309-5p	0	0	1	1	2	4	1	2	2	0	0	3	TACTAGGTACTGAGGATACAGC	22
novel-m0311-5p	0	0	0	0	0	0	0	0	1	0	11	4	TGCTGAGACAAATGGCCCAAGCTCC	22
novel-m0312-5p	0	1	2	0	0	0	0	1	8	2	0	2	TTCCACGCTGTGGAGAATGGCAC	22
novel-m0313-5p	0	0	0	0	0	3	8	4	1	0	0	0	TTCTTGCCTGGAACGTGCTGTGGGC	22
novel-m0314-5p	0	0	0	1	0	3	2	3	1	4	1	1	TTGGGGAAGCGCAGGAAACAG	22
novel-m0315-5p	0	0	0	0	0	0	0	0	2	0	9	5	TTTCAATGGCATCACTGAC	22
novel-m0321-3p	0	0	0	0	0	0	0	2	7	0	2	4	ACCTTGATGGTGCGGACCC	23
novel-m0324-5p	0	0	0	2	2	3	3	1	3	0	1	0	TAGCTGGGCTGTTGCCTTGGTTGCT	22
novel-m0325-3p	0	0	0	0	0	0	0	0	0	0	7	8	TAGTGGTAAAGAACCCGAG	22
novel-m0326-3p	0	0	0	0	0	0	0	0	0	0	7	8	TAGTGGTAAAGAACCCGAG	20
novel-m0327-3p	0	0	0	0	0	0	0	0	0	0	7	8	TAGTGGTAAAGAACCCGAG	22
novel-m0329-5p	0	0	0	1	3	3	1	2	3	0	2	0	TCCAAAGCGTTGTTTTCAAAGGGCC	22
novel-m0330-3p	0	0	0	0	1	1	0	0	3	0	9	1	TCGAATGAACTTTTTGGCTAAC	23
novel-m0331-3p	0	0	0	0	1	1	0	0	3	0	9	1	TCGAATGAACTTTTTGGCTAAC	21
novel-m0332-3p	0	0	0	0	1	1	0	0	3	0	9	1	TCGAATGAACTTTTTGGCTAAC	22
novel-m0333-3p	0	0	0	0	1	1	0	0	3	0	9	1	TCGAATGAACTTTTTGGCTAAC	21
novel-m0336-5p	0	2	0	0	0	1	1	7	0	2	1	1	TGAACATTCCATAGGTCTGCTCCTC	21
novel-m0337-5p	0	0	0	0	3	1	1	4	2	2	2	0	TGCACACAAGGACCCAGAGACCCCA	22
novel-m0341-3p	0	0	1	0	0	0	0	0	1	5	2	5	AGTAGTCGTGGCCGAGTGG	23
novel-m0342-3p	0	0	0	0	0	0	0	0	1	0	11	2	CAGGGGATCTTGTCGATCC	23
novel-m0343-3p	0	0	0	0	0	0	0	0	1	0	9	4	GAGTGGGGATCAGGACAAT	22
novel-m0344-3p	0	3	0	1	0	0	0	3	3	4	0	0	GATGAAGCACTGTAGCTCGGGA	19
novel-m0346-3p	0	6	3	0	0	2	0	3	0	0	0	0	TCACCTGGATGTGACCTCTCT	21
novel-m0347-3p	0	0	0	0	0	0	0	2	1	0	2	9	TCCAAGAGGGCTCATGCCAA	21
novel-m0352-3p	0	0	1	7	2	3	0	1	0	0	0	0	TGGATGGTCGACATCTGCCTGAGAA	20
novel-m0353-3p	0	2	0	1	0	1	4	1	0	1	1	3	TTCCTACCTCAGACATTC	21
novel-m0354-3p	0	0	0	0	0	0	0	0	0	0	8	6	TTGAACCCTGATCAGGGAA	19
novel-m0355-3p	0	0	0	0	0	1	0	0	5	6	0	2	TTGGAGTACCCAAGGCAGTCA	19
novel-m0356-3p	0	7	0	2	0	1	0	1	0	2	0	0	AAAGCCCAAACGAACTTTTTG	19
novel-m0357-3p	0	7	0	2	0	1	0	1	0	2	0	0	AAAGCCCAAACGAACTTTTTG	22
novel-m0358-5p	0	0	0	0	0	0	0	2	11	0	0	0	AGGAAGGCTGTTTTTTAAA	22
novel-m0360-3p	0	0	0	0	0	0	0	0	2	0	8	3	CAAGAGAATTCCAGCTAATAT	23
novel-m0361-3p	0	0	0	0	0	0	0	0	2	0	10	1	CCTGCTCTCTTGAGCTCCT	21
novel-m0362-3p	0	0	0	2	0	0	2	1	2	6	0	0	CGTCAGTGATGTTCTGCAATTACC	20
novel-m0364-5p	0	0	0	0	0	0	0	0	0	0	6	7	CTGGAACTTGGGCCTCTC	21
novel-m0365-5p	0	0	0	2	0	0	1	0	0	8	1	1	CTGGCTGCTCTGGGGAACTCAGA	19
novel-m0366-3p	0	0	0	2	0	0	1	0	0	8	1	1	CTGGCTGCTCTGGGGAACTCAGA	23
novel-m0367-3p	0	0	0	0	0	0	0	0	0	0	11	2	GAGCTCAGGGCAAGTGGAA	23
novel-m0368-5p	0	0	0	8	1	2	1	1	0	0	0	0	GCTGTTAGTAAGGCGGCACTGGGAC	23
novel-m0369-5p	0	0	0	0	0	13	0	0	0	0	0	0	TAACACAGTATTGTAAGCCAAC	24
novel-m0370-3p	0	0	0	0	0	13	0	0	0	0	0	0	TAACACAGTATTGTAAGCCAAC	19
novel-m0371-5p	0	0	0	0	0	0	0	0	2	0	6	5	TAGGAAACAGTTCTCCCT	18
novel-m0374-5p	0	1	0	0	4	1	0	3	3	0	1	0	TCCTGAGTTGGGGTCACTGGGCTC	20
novel-m0375-5p	0	1	0	0	4	1	0	3	3	0	1	0	TCCTGAGTTGGGGTCACTGGGCTC	20
novel-m0377-3p	0	1	1	0	0	0	0	1	0	10	0	0	TCTGCTGTACTAGCTGCCAACT	19
novel-m0378-5p	0	0	0	0	0	0	0	1	0	0	7	5	TCTTGAGCCCTGGCTGGACATGCTC	23
novel-m0379-5p	0	0	0	0	0	0	0	1	0	0	7	5	TCTTGAGCCCTGGCTGGACATGCTC	20
novel-m0386-5p	0	0	0	0	1	0	0	0	3	0	7	2	TTGGATGGGCCATTTCCTGAGCACC	22
novel-m0387-5p	0	1	0	1	0	0	0	2	5	2	0	2	TTGGCCAAAAAGTTCATTCTCG	22
novel-m0388-3p	0	0	0	0	0	3	0	2	6	0	1	0	AAAGTGCTCCCATTTCGAGCGT	24
novel-m0389-5p	0	0	0	0	4	0	0	2	0	3	0	3	AAGAGGAGAGCACCCGCGGACT	23
novel-m0391-5p	0	0	0	0	0	0	0	0	6	0	1	5	AGGGCGCCGTCCTTTGACC	22
novel-m0393-5p	0	0	0	0	0	0	0	0	0	0	0	12	CAGTGTCTCCTAGAGCTCC	25
novel-m0395-5p	0	0	0	0	0	0	0	0	1	0	8	3	CCTATCCTGAGACACTCTG	21
novel-m0396-5p	0	1	1	1	0	0	3	2	1	3	0	0	GAGAGATCAGAGGCGCAGAGTGCGT	19
novel-m0397-3p	0	0	0	0	0	0	0	0	2	0	4	6	TAAAATGAGGTCTTTGGACT	20
novel-m0398-5p	0	0	0	0	2	0	0	0	1	0	6	3	TAGGGACAATGTGTTGGGACCTAAC	22
novel-m0399-5p	0	0	0	0	0	0	0	0	0	0	8	4	TAGTCGGACACGGCTGAAG	23
novel-m0400-3p	0	0	0	0	0	0	0	0	4	0	5	3	TCAGGAGACACAGAAAAAC	22
novel-m0403-5p	0	0	0	0	0	0	0	0	2	0	0	10	TCCAGGCTTGGTCTCAAGAGAAC	22
novel-m0404-3p	0	0	0	0	1	4	5	2	0	0	0	0	TCCCACCTGTTTCTCTGATGAGGCC	21
novel-m0405-5p	0	0	0	0	1	4	5	2	0	0	0	0	TCCCACCTGTTTCTCTGATGAGGCC	22
novel-m0406-5p	0	2	0	0	0	1	0	0	0	6	0	3	TCCTGGGCCAGTCAGAATGAGC	22
novel-m0408-5p	0	0	3	2	0	0	0	7	0	0	0	0	TGAGGCTTTGTGGCTTGAATTTCCT	21
novel-m0412-5p	0	0	0	3	1	2	0	0	5	0	1	0	TGTGAGAACTTTCACTTACGTACT	21
novel-m0413-3p	0	0	0	0	2	0	0	0	4	0	2	4	TTGCAACGCAAGGGACACCGGT	21
novel-m0414-5p	0	0	0	0	0	2	0	1	4	3	0	2	TTGGCCTACAGAAATGACAGAC	19
novel-m0415-5p	0	1	1	3	4	0	2	0	0	1	0	0	TTTGGACTTGACTTTCTGTGTTT	19
														23
														18
														21
														23
														22
														22
														22
														19
														24
														19
														19
														23
														19
														25
														21
														20
														21
														21
														21
														21
														25
														23
														24
														22
														21
														22
														23
														23
														21
														19
														22
														22
														22
														25
														21
														21
														21
														20
														20
														20
														19
														24
														21
														23
														22
														21
														24
														20
														19
														19
														19
														20
														20
														22
														24
														22
														21
														22
														22
														22
														19
														19
														21
														25
														22
														19
														19
														24
														19
														22
														23
														23
														23
														23
														25
														25
														21
														19
														22
														21
														22
														25
														19
														25
														22
														22
														22
														22
														19
														22
														21
														21
														21
														19
														22
														23
														19
														18
														21
														21
														22
														22
														22
														18
														21
														21
														21
														19
														20
														23
														22
														22
														24
														22
														20
														22
														22
														18
														20
														21
														21
														22
														20
														22
														22
														20
														23
														19
														22
														25
														19
														18
														22
														21
														21
														22
														22
														19
														23
														22
														22
														25
														25
														20
														24
														24
														22
														23
														22
														23
														25
														20
														25
														23
														25
														23
														24
														25
														25
														18
														23
														18
														22
														21
														21
														22
														20
														23
														22
														21
														22
														23
														21
														22
														19
														19
														18
														21
														25
														25
														23
														22
														19
														21
														22
														19
														21
														21
														19
														23
														22
														22
														23
														22
														22
														19
														24
														22
														22
														23
														24
														21
														23
														21
														22
														22
														21
														21
														19
														22
														22
														22
														23
														25
														23
														25
														21
														19
														22
														22
														22
														22
														22
														19
														25
														19
														19
														19
														22
														25
														22
														22
														22
														22
														22
														25
														25
														20
														20
														20
														19
														19
														19
														22
														20
														21
														20
														21
														22
														20
														20
														25
														18
														19
														21
														21
														21
														19
														21
														21
														19
														24
														18
														18
														23
														23
														19
														25
														22
														22
														18
														25
														24
														24
														22
														25
														25
														22
														23
														25
														25
														22
														22
														22
														22
														19
														25
														19
														20
														19
														25
														20
														25
														19
														19
														25
														22
														23
														25
														25
														22
														23
														25
														21
														22
														24
														22
														22
														23
