# Supplementary material for: Identification and profiling of microRNAs during sheep’s testicular development
Source: Front Vet Sci. 2025 Mar 31;12:1538990. doi: 10.3389/fvets.2025.1538990 (PMC11994653; doi:10.3389/fvets.2025.1538990)
Supplement: SUPPLEMENTARY TABLE S5 — Differentially expressed miRNAs between M0 and M3. [file Table_5.xlsx]

## Sheet: Table S4
Table S5. Differentially expressed miRNAs between M0 and M3
miRNA_id	M0_mean	M3_mean	log2FoldChange	pValue	Expression_M0_1	Expression_M0_2	Expression_M0_3	Expression_M3_1	Expression_M3_2	Expression_M3_3	Sequence	Length
miR-10167-y	0.597967	2.8475	2.25156	0.00577192	1.2445	0.5394	0.01	1.5869	2.2443	4.7113	CGGGTGGTCGGGGCGGGTCA	20
miR-10926-z	2.9775	10.3611	1.79901	0.00187615	5.1337	2.5429	1.2559	9.975	6.7328	14.3756	ATCCCAGCGGTGCCTCCA	18
miR-10-z	5.46953	2.6139	-1.06521	0.00713334	4.5893	5.1628	6.6565	3.0605	2.2443	2.5369	ACCCTGTAGAACCGATCTTGT	21
miR-11985-z	0.0326	0.3928	3.59085	0.0229693	0.0778	0.01	0.01	0.4534	0.6042	0.1208	CCACCGCTCTCCACCCCC	18
miR-12058-z	0.0326	1.37653	5.40002	6.06239e-05	0.0778	0.01	0.01	0.4534	0.7769	2.8993	TTTTTCCAGTAGTCATGTA	19
miR-1249-y	0.9662	5.7198	2.56557	8.00779e-05	1.7112	0.3082	0.8792	3.6273	6.0423	7.4898	ACGCCCTTCCCCCCCTTCTTCA	22
miR-1277-x	1.80813	5.6089	1.63322	0.0018431	1.7112	2.0805	1.6327	3.9673	6.8192	6.0402	TATATATATATATGTACGTAT	21
miR-1292-y	0.154633	0.695267	2.16872	0.049264	0.01	0.0771	0.3768	0.5668	1.0358	0.4832	CTCCCGCCCCGCCTCCCG	18
miR-134-x	5.28037	2.0692	-1.35157	0.000668714	5.2893	5.7792	4.7726	1.927	1.9853	2.2953	TGTGACTGGTTGACCAGAGGGAA	23
miR-136-x	0.970467	0.369	-1.39506	0.031705	0.9334	0.8476	1.1304	0.2267	0.5179	0.3624	ACTCCATTTGTTTTGATGAAA	21
miR-1386-z	19.6687	65.7928	1.74203	0.00236314	36.5584	14.4095	8.0381	48.5146	48.5973	100.267	CTCCTGGCTGGCTCGCCA	18
miR-140-z	0.0326	0.964167	4.88634	0.00288911	0.0778	0.01	0.01	0.01	1.5537	1.3288	CAGTGGTTTTACCCTATGGTACC	23
miR-143-y	6841.68	3045.71	-1.16757	6.8623e-06	6440.51	7441.18	6643.34	2605.96	2884.85	3646.32	TGAGATGAAGCACTGTAGCTCTT	23
miR-143-z	1.40763	0.479867	-1.55257	0.00863282	1.089	2.0035	1.1304	0.6801	0.5179	0.2416	ATCTGAGATGAAGCACTGTAGCTC	24
miR-144-x	27.4751	11.6432	-1.23863	0.00133667	16.4124	42.1498	23.863	9.5216	13.811	11.5971	TGGGATATCATCATATACTGT	21
miR-145-x	2131.67	737.267	-1.53172	2.5762e-07	1654.31	2466.81	2273.89	761.157	603.452	847.192	GTCCAGTTTTCCCAGGAATCCCT	23
miR-146-x	683.367	2178.54	1.67263	0.00369577	537.487	1059.22	453.397	575.6	2359.6	3600.42	TGAGAACTGAATTCCATAGGCTGT	24
miR-147-x	0.410333	2.5048	2.60983	0.000480238	0.7001	0.1541	0.3768	1.4736	1.8127	4.2281	TGGAAACACTTCTGCACAAACT	22
miR-147-y	2.3043	6.385	1.47036	0.00412302	2.1779	2.8511	1.8839	5.5542	5.2654	8.3354	GTGTGCGGAAATGCTTCTGCTA	22
miR-15-x	228.864	471.775	1.04361	0.00712369	277.533	221.922	187.136	500.675	434.7	479.951	TAGCAGCACATCATGGTTTACA	22
miR-15-y	13.7339	64.6543	2.23501	0.000152016	26.291	5.2398	9.6708	39.4464	74.6655	79.8509	CGAATCATTATTTGCTGCTCT	21
miR-1692-z	0.183867	1.28437	2.80433	0.000584131	0.2334	0.3082	0.01	1.2469	1.0358	1.5704	TAGCTCAGTCGGTAGAGC	18
miR-16-y	5.549	12.4739	1.16861	0.0141153	6.9228	4.7004	5.0238	13.6022	11.1351	12.6843	ACCAATATTATTGTGCTGCTTT	22
miR-1814-z	0.3423	1.61647	2.23951	0.00349199	0.5445	0.2312	0.2512	1.5869	2.4169	0.8456	GTTTTGTTTGGGTTTGTT	18
miR-1842-x	1.1101	0.458567	-1.27549	0.0286982	1.4779	0.8476	1.0048	0.3401	0.4316	0.604	TGGCTCTGCAAGGTCGGCTCT	21
miR-195-x	11.3826	48.6418	2.09537	5.36828e-06	8.4007	15.9507	9.7964	35.4791	41.9508	68.4954	TAGCAGCACAGAAATGTTGGTA	22
miR-195-y	41.6487	97.3269	1.22457	0.00294957	51.3374	41.4563	32.1523	102.583	84.4194	104.978	CCAATATTGGCTGTGCTGCTCC	22
miR-196-x	18.3454	50.3542	1.45669	0.0250084	34.3027	6.1645	14.569	81.4999	41.7781	27.7847	TAGGTAGTTTCATGTTGTTGGG	22
miR-196-z	0.0709	0.472533	2.73656	0.0358089	0.01	0.0771	0.1256	0.2267	0.3453	0.8456	TAGGTAGTTTTATGTTGTTGGG	22
miR-199-x	83738.2	41595.1	-1.00947	5.80223e-05	91912.1	67448.5	91854.1	37307.8	43158.7	44318.8	CCCAGTGTTCAGACTACCTGTTC	23
miR-199-z	15.3962	5.93367	-1.37558	0.00142662	22.7907	16.4901	6.9077	6.4611	4.5749	6.765	CCCAGTGTTCAGACTACGTGTTC	23
miR-1-y	24.2777	113.646	2.22684	9.574e-07	28.7801	29.3585	14.6946	66.3108	114.199	160.427	TGGAATGTAAAGAAGTATGTAC	22
miR-1-z	95.5914	228.804	1.25916	0.00635507	76.1505	143.556	67.0676	139.763	235.822	310.826	TGGAATGTAAAGAAGTATGTAT	22
miR-200-x	8.7132	2.3425	-1.89515	2.68544e-05	9.3341	8.0139	8.7916	3.6273	1.4674	1.9328	CATCTTACTGGGCAGCATTGGA	22
miR-200-y	370.86	138.588	-1.42008	3.7938e-05	363.562	361.934	387.083	200.293	123.176	92.2936	TAACACTGTCTGGTAACGATGTT	23
miR-200-z	0.967133	0.3271	-1.56398	0.0400651	1.089	1.31	0.5024	0.4534	0.5179	0.01	AATACTGCCTGGTAATGATGACA	23
miR-202-x	10696.1	34660.1	1.69619	1.75052e-05	10540	6989.86	14558.6	28671.1	38749.1	36560	TTCCTATGCATATACTTCTTT	21
miR-202-y	469.247	1417.85	1.59529	4.33993e-05	643.506	416.336	347.898	1089.65	1533.79	1630.12	AGAGGTGTAGGGCATGGGAAA	21
miR-202-z	6.765	108.429	4.00251	5.92985e-10	7.545	4.084	8.666	26.9777	128.097	170.212	AGAGGTGTAGGGCATGGGAAACC	23
miR-204-x	733.245	1802.88	1.29793	0.000973505	788.962	561.125	849.649	1492.73	2000.69	1915.21	TTCCCTTTGTCATCCTATGCCT	22
miR-208-y	5.15633	1.42997	-1.85036	6.80556e-05	3.6558	7.1662	4.647	0.9068	1.8127	1.5704	ATAAGACGAGCAAAAAGCTTGT	22
miR-211-z	637.376	1516.79	1.2508	0.00164132	673.609	502.408	736.111	1256.96	1661.11	1632.29	TTCCCTTTGTCATCCTATGCCT	22
miR-21-z	0.2224	0.01	-4.47508	0.0343616	0.2334	0.3082	0.1256	0.01	0.01	0.01	TAGCTTATCAGACTGATAAA	20
miR-222-y	58.6688	154.739	1.39917	0.000615452	70.7834	66.0373	39.1856	113.692	165.214	185.312	AGCTACATCTGGCTACTGGGTCTC	24
miR-22-x	6.35477	15.8568	1.31919	0.00638787	6.9228	7.2433	4.8982	10.2017	17.4363	19.9325	AGTTCTTCAGTGGCAAGCTTT	21
miR-22-y	23.7058	63.013	1.41041	0.0030014	20.7683	33.5195	16.8297	37.6328	64.3072	87.099	AAGCTGCCAGTTGAAGAACTGTA	23
miR-2310-z	0.3423	1.61647	2.23951	0.00352275	0.5445	0.2312	0.2512	1.5869	2.4169	0.8456	GTTTTGTTTGGGTTTGTT	18
miR-2318-z	3.14923	13.4021	2.08939	0.003169	5.6004	2.4658	1.3815	3.2872	14.3289	22.5902	CGTGTATGATGAATTATCTGACC	23
miR-2331-y	1.62077	0.5752	-1.49454	0.0129642	1.089	1.387	2.3863	0.7935	0.6905	0.2416	ACCCTGCAGCCAAAGAAGCTACT	23
miR-2344-z	34.3454	169.278	2.30121	0.000356832	48.1482	14.9489	39.9392	55.8824	127.838	324.115	GCACGATGATGACAGATCTGAGT	23
miR-2403-z	0.3542	0.01	-5.14649	0.0161863	0.0778	0.2312	0.7536	0.01	0.01	0.01	CTCGGGAAGCTAGCTGGCCTTGT	23
miR-2448-y	13.6134	5.3444	-1.34893	0.000229737	14.7789	14.2554	11.8059	6.5744	4.7475	4.7113	GTGGTTGATTGGATCCGTGGGT	22
miR-2478-z	882.325	1899.82	1.10648	0.00800754	999.835	1195.38	451.765	1602.11	1781.79	2315.55	ATCCCACTTCTGACACCA	18
miR-26-z	10.78	4.83813	-1.15583	0.0232296	6.2227	21.3446	4.7726	6.5744	4.3159	3.6241	TTCAAGTAATCCAGGATAGGAAA	23
miR-282-x	403.849	1265.68	1.64803	2.42112e-05	551.955	365.324	294.269	949.661	1382.04	1465.34	AGAGGTGTAGGGCATGGGAAA	21
miR-29-z	1.22497	2.89263	1.23964	0.0471257	1.089	1.0788	1.5071	2.1537	2.4169	4.1073	CACCATTTGAAATCGGTTACT	21
miR-3059-x	1.1067	0.286733	-1.94848	0.0193934	0.3889	1.9264	1.0048	0.5668	0.1726	0.1208	TTTCCTCTCTGCCCCATAGGGT	22
miR-320-z	137.41	48.44	-1.50422	5.4309e-05	120.643	190.483	101.104	68.5778	41.9508	34.7913	AAAAGCTGGGTTGAGAGGGAA	21
miR-32-y	0.377467	1.5433	2.0316	0.0053096	0.5445	0.4623	0.1256	1.2469	1.2085	2.1745	CAATTTAGTGTGTGTGATACC	21
miR-330-x	7.22637	3.4383	-1.07158	0.00562586	7.2339	5.7792	8.666	3.5139	4.1433	2.6577	TCTCTGGGCCTGTGTCTTAGGA	22
miR-330-y	25.568	12.6459	-1.01567	0.00290412	27.2244	27.1238	22.3559	15.1891	8.9771	13.7716	GCAAAGCACACGGCCTGCAGAGA	23
miR-335-x	321.531	156.427	-1.03947	0.0223395	142.111	665.613	156.868	88.4144	167.285	213.58	TCAAGAGCAATAACGAAAAAT	21
miR-335-y	52.8785	115.492	1.12704	0.034535	67.9054	37.6035	53.1266	53.502	120.587	172.386	TTTTTCATTATTGCTCCTGACC	22
miR-33-x	5.797	16.1136	1.4749	0.0245412	4.2781	2.3117	10.8012	12.9221	17.1774	18.2413	GTGCATTGTAGTTGCATTGCA	21
miR-3431-x	156.745	448.94	1.51811	0.00653334	132.855	184.781	152.598	121.286	596.029	629.505	CCTCAGTCAGCCTTGTGGATGT	22
miR-3431-y	24.7662	75.3908	1.60601	0.00577608	26.291	21.884	26.1237	21.0834	96.8493	108.24	CATCTAGAGGACTGACTGAAAT	22
miR-34-x	26.8161	361.415	3.75248	5.7149e-13	20.6905	30.7455	29.0124	171.161	250.237	662.847	AGGCAGTGTAGTTAGCTGATTGC	23
miR-34-y	6.75477	51.8002	2.93898	2.70057e-08	6.4561	8.7844	5.0238	25.7309	38.5843	91.0855	AATCACTAGTTCCACTGCCATC	22
miR-362-y	15.0897	30.9065	1.03434	0.0277181	11.0453	21.0364	13.1875	27.5445	29.1756	35.9993	AACACACCTATTCAAGGATTCT	22
miR-370-y	6.69353	2.75107	-1.28278	0.00147364	6.6116	5.9333	7.5357	3.6273	2.3306	2.2953	GCCTGCTGGGGTGGAACCTGGAA	23
miR-375-y	8.18873	21.6991	1.40592	0.0269165	10.812	7.4745	6.2797	7.9346	15.3647	41.7979	TTTGTTCGTTCGGCTCGCGTGA	22
miR-382-x	1.67	0.7618	-1.13236	0.0243461	1.6335	1.6182	1.7583	0.6801	1.1221	0.4832	GAAGTTGTTCGTGGTGGAAA	20
miR-383-x	2.93203	1.46087	-1.00508	0.03421	2.4113	3.6217	2.7631	2.3804	1.0358	0.9664	AGATCAGAAGGTGATTGTGGCT	22
miR-3959-x	1.6012	0.566933	-1.4979	0.00870534	1.2445	1.9264	1.6327	0.9068	0.4316	0.3624	GGTTGATCAGAGAACATACATAA	23
miR-3968-z	258.273	658.359	1.34998	0.000527468	288.578	295.588	190.653	513.597	596.288	865.192	ATCCCACTCCTGACACCA	18
miR-429-y	7.07823	2.8407	-1.31714	0.00329168	5.8338	9.2468	6.1541	3.7406	3.4527	1.3288	TAATACTGTCTGGTAATGCCT	21
miR-429-z	2.34187	0.127467	-4.19947	2.44137e-08	1.7112	2.9281	2.3863	0.1134	0.259	0.01	TAATACTGCCTGGTAATGAAA	21
miR-433-y	2.43397	0.940967	-1.37109	0.00881796	2.5669	2.8511	1.8839	0.9068	1.5537	0.3624	ATCATGATGGGCTCCTCGGTGTTT	24
miR-4443-z	0.389633	0.01	-5.28405	0.0247888	0.01	0.1541	1.0048	0.01	0.01	0.01	CTTGGAGGCGTGGGTTTT	18
miR-4492-z	0.106567	0.6565	2.62304	0.0149429	0.1556	0.1541	0.01	1.0202	0.3453	0.604	GCGGGGCTGGGCGCGCGCC	19
miR-449-x	1.93953	19.2033	3.30758	0.000259547	2.3335	0.8476	2.6375	1.5869	13.9836	42.0395	TGGCAGTGTATTGTTAGCTGGT	22
miR-449-y	0.0326	1.79247	5.78093	0.000601973	0.0778	0.01	0.01	0.01	0.7769	4.5905	CAGCTAACATGCAACTGCTATC	22
miR-450-z	5.89193	22.4551	1.93023	2.65256e-05	8.0117	5.3939	4.2702	20.7434	26.3271	20.2949	TTTTGCAATATGTTCCTGAATATT	24
miR-452-x	105.24	248.728	1.24089	0.0374593	87.8958	132.999	94.8241	65.8574	284.333	395.993	AACTGTTTGCAGAGGAAACTGA	22
miR-454-x	0.607033	1.73067	1.51148	0.025094	0.9334	0.3853	0.5024	1.3602	1.899	1.9328	ACCCTATCGATATTGTCTCTGC	22
miR-483-y	12.1569	5.0455	-1.26871	0.00349837	7.6228	9.632	19.216	5.7809	5.6107	3.7449	TCACTCCTCTCCTCCCGTCTTCT	23
miR-485-x	0.776367	0.121767	-2.67262	0.00296541	0.6223	1.0788	0.628	0.01	0.3453	0.01	AGAGGCTGGCCGTGATGAAAA	21
miR-487-y	1.07177	0.401833	-1.41532	0.0445813	0.4667	1.6182	1.1304	0.5668	0.5179	0.1208	TCGTACAGGGTCATCCACTTTA	22
miR-493-x	1.0047	0.376267	-1.41694	0.0387657	0.6223	1.387	1.0048	0.6801	0.0863	0.3624	TTGTACATGGTAGGCTTTCATAA	23
miR-493-y	19.3265	6.87223	-1.49173	0.000189566	16.0235	23.1169	18.8392	8.2747	8.1139	4.2281	TGAAGGTCTACTGTGTGCCAAT	22
miR-493-z	0.9248	0.273767	-1.75619	0.0398229	0.6223	0.7706	1.3815	0.01	0.6905	0.1208	TACATGGTAGGCTTTCATTCATT	23
miR-496-y	0.5195	1.68303	1.69587	0.0215503	0.6223	0.3082	0.628	1.7003	2.5032	0.8456	AGTATTACATGGCCAATCTCT	21
miR-497-x	78.6285	179.412	1.19015	0.0217561	42.2367	140.397	53.2522	116.186	195.425	226.627	CAGCAGCACACTGTGGTTTGT	21
miR-497-y	1.95047	18.6516	3.25741	8.98182e-10	1.5557	1.1558	3.1399	18.1363	20.5438	17.2748	TCCAAACCACACTGTGGTGTT	21
miR-499-y	1.019	2.4553	1.26875	0.0467842	0.9334	0.6165	1.5071	2.9471	2.2443	2.1745	GAACATCACAGCAAGTCTGTGC	22
miR-501-y	0.286633	0.01	-4.84113	0.0322275	0.2334	0.6165	0.01	0.01	0.01	0.01	AATGCACCCGGGCAAGGATTTG	22
miR-506-x	23.631	564.75	4.57886	2.35134e-18	23.024	32.6719	15.197	238.719	509.883	945.647	TACTCAGGAAGGCATTATTCA	21
miR-506-z	0.238333	5.13597	4.42958	1.27662e-11	0.1556	0.3082	0.2512	4.5341	4.2296	6.6442	TACTCAGGAAGGCATTATTCACA	23
miR-507-y	789.044	6937.18	3.13617	2.4384e-17	943.13	799.922	624.081	5169.18	5945.62	9696.74	ATTGGCACGTCTTGGAATGA	20
miR-507-z	129.729	1535.54	3.56518	2.14429e-22	134.955	141.321	112.91	1215.92	1491.07	1899.63	TGATTGGTACTTCTTAGAGTGA	22
miR-508-x	1.8745	36.405	4.27956	1.32348e-14	1.3223	2.5429	1.7583	17.9096	36.3401	54.9654	TACTCCAGAGGGTGTCATTC	20
miR-508-y	1.76483	23.0457	3.70689	3.04264e-10	1.5557	3.2364	0.5024	15.3025	22.7881	31.0464	ATTGTCACCTTCTTGAGTGGA	21
miR-5099-z	2.31793	0.01	-7.8567	1.95544e-05	0.9334	6.0104	0.01	0.01	0.01	0.01	TCTTAGATCGATGTGGTGCTC	21
miR-5100-z	0.6327	2.54753	2.00951	0.00111416	0.9334	0.4623	0.5024	2.1537	2.5896	2.8993	TCGAATCCCAGCGGTGCCTCCA	22
miR-513-x	2.18397	19.0576	3.12535	1.07881e-09	1.4001	2.3887	2.7631	12.4687	19.9396	24.7646	TTCACAAGAAGGTGTCATTCA	21
miR-532-z	0.0970667	0.6016	2.63176	0.0360133	0.1556	0.01	0.1256	0.1134	0.6042	1.0872	CATGCCTTGAGTGTAGGACCGTAAT	25
miR-545-x	0.666433	1.9807	1.57148	0.0308616	0.4667	1.1558	0.3768	1.2469	3.3664	1.3288	TCAGTAAATGTTTATTGGAT	20
miR-545-y	5.33707	16.0681	1.59008	0.00110448	5.4449	4.161	6.4053	12.1286	20.3712	15.7044	TCAACAAACATTTATTGTGTGT	22
miR-547-y	0.280933	2.13677	2.92713	4.50558e-05	0.3889	0.0771	0.3768	1.4736	2.7622	2.1745	TGATTGGTACTTCTTGGAGTGA	22
miR-6131-z	2.05367	7.8514	1.93475	0.000139565	2.0224	2.0035	2.1351	5.3275	7.596	10.6307	GGCTGGTCCGATGGTAGTGG	20
miR-6412-z	8.50367	28.5979	1.74975	0.00643493	15.1679	7.7056	2.6375	13.9423	23.047	48.8045	AACCATCCTCTGCTACCA	18
miR-6516-y	5.7297	24.5674	2.10021	8.74196e-06	7.8562	6.3186	3.0143	20.1766	27.7945	25.7311	ATCATGTATGATACTGCAAACA	22
miR-6516-z	7.3319	18.8911	1.36545	0.00433577	9.4119	7.9368	4.647	14.2823	18.4721	23.919	TTTGCAGTAACAGGTGTGAAC	21
miR-6525-z	1.28917	0.2712	-2.24901	0.000615559	1.2445	1.6182	1.0048	0.2267	0.3453	0.2416	CCGGGGAAAGCAGGAGTGAG	20
miR-660-x	4.63477	13.7514	1.56901	0.00194321	3.2669	6.2416	4.3958	8.6147	14.7605	17.8789	TACCCATTGCATATCGGAGCTGTA	24
miR-708-x	80.0254	25.2554	-1.66386	1.05764e-05	56.3933	113.35	70.3331	32.3053	18.2132	25.2478	AAGGAGCTTACAATCTAGCTGG	22
miR-7134-y	16.8493	6.31263	-1.41637	0.0118342	19.9905	13.0996	17.4577	8.048	0.8632	10.0267	ATGCGGCACCTGCGGATACGG	21
miR-7859-z	14.847	39.3522	1.40627	0.00451194	11.0453	22.1922	11.3035	22.8971	52.3953	42.7643	AAAAACTGGCAGCTTCATGTAA	22
miR-7911-x	0.209567	0.888333	2.08369	0.0166638	0.2334	0.3853	0.01	0.6801	0.7769	1.208	TCCCGGCCAATGCACCAT	18
miR-7977-z	72.8435	162.721	1.15953	0.00463943	93.1074	69.659	55.7641	144.41	140.44	203.312	TTCCCGGCCAATGCACCA	18
miR-873-x	7.01933	2.7811	-1.33568	0.00189913	4.5893	7.5515	8.9172	1.4736	3.3664	3.5033	TGCAGGAACTTGTGAGTCTCC	21
miR-876-y	0.750167	0.01	-6.22914	4.53481e-05	0.4667	1.1558	0.628	0.01	0.01	0.01	TGGTGGTTTACAAAGTAATTC	21
miR-8970-z	1.5245	0.197233	-2.95036	0.00633138	0.7001	0.2312	3.6422	0.3401	0.01	0.2416	GCCCGGGGGCTGTAGTGACCGC	22
miR-9226-x	16.2904	42.5708	1.38585	0.00207462	21.7795	15.4113	11.6803	37.6328	34.8727	55.207	AGGTCCCTGTTCGGGCGCCA	20
miR-9277-z	19.3524	68.5992	1.82568	0.000744359	27.6133	25.0433	5.4006	78.7795	54.8985	72.1195	ATCCTGCCGACTACGCCA	18
miR-935-z	0.01	0.2539	4.66619	0.034176	0.01	0.01	0.01	0.2267	0.1726	0.3624	CAGTTACCGCTTCCGCTACCGC	22
miR-9814-y	0.0326	0.578433	4.14921	0.00337442	0.0778	0.01	0.01	0.9068	0.3453	0.4832	TTTTCTGAATGTTGAGCT	18
miR-98-y	6.48057	21.567	1.73464	0.00448722	9.723	3.3134	6.4053	9.0681	33.4052	22.2278	CTATACAACTTACTACTTTCCT	22
miR-9993-y	26.5588	99.9362	1.91182	3.43361e-05	40.2921	23.8104	15.5738	88.9812	73.716	137.112	ATCTCGCTGGGGCCTCCA	18
miR-9995-y	21.421	80.4706	1.90944	0.000109837	34.6916	19.6494	9.922	81.4999	57.8334	102.079	ATCTCGGTGGAACCTCCA	18
miR-9-x	0.01	0.342733	5.09901	0.0497387	0.01	0.01	0.01	0.01	0.1726	0.8456	TCTTTGGTTATCTAGCTGTATGAT	24
novel-m0002-5p	13.8473	55.969	2.01502	0.004072	9.4119	29.7438	2.3863	26.751	66.3789	74.7771	GAGGGTTTGGGTTTGGTCGTGGGA	24
novel-m0006-5p	3.05077	41.0175	3.74899	1.47986e-12	3.2669	2.6199	3.2655	22.6704	33.5779	66.8041	CATTCCAAGGCTTGCCATTCA	21
novel-m0007-3p	5.1573	12.3225	1.2566	0.0439718	3.8892	3.5446	8.0381	6.3477	13.4657	17.154	AAACCCTGAACGAAGGTCTTGG	22
novel-m0009-3p	1.15383	22.8132	4.30536	6.43656e-14	1.1668	1.5411	0.7536	12.242	19.5943	36.6033	AGTAGTGCCTCTCTGAGTGTA	21
novel-m0010-3p	3.33153	33.3006	3.32129	8.38644e-10	1.789	5.3169	2.8887	21.1968	29.1756	49.5293	AATGGTGCTTTTTTGTGAAG	20
novel-m0024-5p	10.9562	29.868	1.44685	0.00181086	10.7342	9.3238	12.8107	33.2121	32.1105	24.2814	TCTGTAGTTTCCTTTACTCATA	22
novel-m0025-5p	10.9562	29.868	1.44685	0.00181187	10.7342	9.3238	12.8107	33.2121	32.1105	24.2814	TCTGTAGTTTCCTTTACTCATA	22
novel-m0026-5p	3.48587	7.47247	1.10007	0.0433601	4.9004	2.5429	3.0143	5.5542	7.0781	9.7851	AAAGTTCGTTCAGGCTTTTCT	21
novel-m0027-5p	3.48587	7.47247	1.10007	0.0432158	4.9004	2.5429	3.0143	5.5542	7.0781	9.7851	AAAGTTCGTTCAGGCTTTTCT	21
novel-m0028-5p	3.48587	7.47247	1.10007	0.0430044	4.9004	2.5429	3.0143	5.5542	7.0781	9.7851	AAAGTTCGTTCAGGCTTTTCT	21
novel-m0033-3p	1.65073	6.94843	2.07358	9.94818e-05	1.5557	1.387	2.0095	4.5341	7.855	8.4562	TTGGACACTTCAGTACTGCTAC	22
novel-m0036-3p	0.675067	2.6025	1.9468	0.00278321	1.089	0.3082	0.628	2.267	2.158	3.3825	TACTGTGCCACGGATGGGTAGC	22
novel-m0037-3p	0.675067	2.6025	1.9468	0.003003	1.089	0.3082	0.628	2.267	2.158	3.3825	TACTGTGCCACGGATGGGTAGC	22
novel-m0038-3p	3.11473	8.97837	1.52734	0.00676335	3.3447	3.2364	2.7631	4.3074	8.3729	14.2548	GGGGAGGACACCATCTGAGTGGT	23
novel-m0046-3p	2.82537	20.0738	2.82881	3.79282e-05	3.8892	0.6935	3.8934	8.388	25.3776	26.4559	ACCTGTCCTCCTGTCTCAGA	20
novel-m0049-3p	0.0323667	0.417567	3.68943	0.0440801	0.01	0.0771	0.01	0.01	0.5179	0.7248	TTCCGCTGTGTCGGCTCT	18
novel-m0054-5p	0.969767	3.44293	1.82793	0.00625874	1.9446	0.4623	0.5024	4.0807	2.5032	3.7449	TTTCCCGGCCAACGCACCA	19
novel-m0060-5p	0.799467	3.95787	2.30761	0.000753027	0.7001	0.6935	1.0048	1.5869	3.2801	7.0066	AAAGGTTCATTTGGATTTTTCT	22
novel-m0061-5p	0.799467	3.95787	2.30761	0.000750576	0.7001	0.6935	1.0048	1.5869	3.2801	7.0066	AAAGGTTCATTTGGATTTTTCT	22
novel-m0062-5p	0.799467	3.95787	2.30761	0.000739097	0.7001	0.6935	1.0048	1.5869	3.2801	7.0066	AAAGGTTCATTTGGATTTTTCT	22
novel-m0070-3p	0.696933	2.04203	1.55091	0.0288273	0.7778	0.3082	1.0048	2.3804	2.4169	1.3288	TGCACCTGGACAAGGATTCAGA	22
novel-m0071-3p	0.587533	1.68633	1.52115	0.0435742	0.7778	0.2312	0.7536	1.0202	1.3811	2.6577	ACAACACGGACTGTAGCCCACC	22
novel-m0074-5p	0.123	1.3181	3.42173	0.000123266	0.2334	0.01	0.1256	1.0202	1.1221	1.812	TGCCTAGAGAGGTTCTGTTTACT	23
novel-m0076-3p	0.0711333	0.544167	2.93545	0.0470695	0.0778	0.01	0.1256	0.01	0.7769	0.8456	TCTTTGCGACCCCATGGACT	20
novel-m0086-5p	0.367967	2.45373	2.73733	2.48301e-05	0.5445	0.3082	0.2512	2.4937	2.3306	2.5369	ATGCAAGCAACACTCTGTGG	20
novel-m0091-5p	0.261133	1.2213	2.22556	0.0102796	0.3111	0.4623	0.01	0.4534	1.6401	1.5704	TAGCAGCACAGAAATGTTGGTACT	24
novel-m0096-3p	0.857933	0.2622	-1.7102	0.0324228	1.1668	1.1558	0.2512	0.1134	0.4316	0.2416	TCCCTGTCTTCAATCCTGTAG	21
novel-m0097-5p	0.162233	1.19473	2.88055	0.00611448	0.4667	0.01	0.01	1.1335	0.5179	1.9328	TCCCAGGACTGACTCCGTGCCCT	23
novel-m0100-3p	0.6132	0.1529	-2.00377	0.0280129	0.7778	0.3082	0.7536	0.01	0.0863	0.3624	TGTACTCTGGGACTCGGGTGT	21
novel-m0102-3p	0.162233	1.4069	3.11638	0.000586607	0.4667	0.01	0.01	0.9068	1.3811	1.9328	CCTCCCCTTCCTCCCTCCCTCCC	23
novel-m0103-5p	0.1577	0.7313	2.21328	0.0373595	0.0778	0.3853	0.01	1.0202	0.6905	0.4832	TAGAGCCTGGGAGCCTCAGCT	21
novel-m0104-5p	0.1577	0.7313	2.21328	0.0374599	0.0778	0.3853	0.01	1.0202	0.6905	0.4832	TAGAGCCTGGGAGCCTCAGCT	21
novel-m0111-3p	0.222667	1.48087	2.73348	0.00536343	0.1556	0.01	0.5024	0.6801	0.8632	2.8993	GGTGAGCTGGGGGCCCAGGGAAC	23
novel-m0112-5p	0.222667	1.48087	2.73348	0.00537441	0.1556	0.01	0.5024	0.6801	0.8632	2.8993	GGTGAGCTGGGGGCCCAGGGAAC	23
novel-m0113-3p	0.222667	1.48087	2.73348	0.00580865	0.1556	0.01	0.5024	0.6801	0.8632	2.8993	GGTGAGCTGGGGGCCCAGGGAAC	23
novel-m0117-3p	0.01	0.561333	5.81079	0.00159233	0.01	0.01	0.01	0.1134	0.6042	0.9664	CCCAAATGAACTTGTTGGCC	20
novel-m0118-3p	0.01	0.561333	5.81079	0.00165428	0.01	0.01	0.01	0.1134	0.6042	0.9664	CCCAAATGAACTTGTTGGCC	20
novel-m0119-3p	0.01	0.561333	5.81079	0.00163701	0.01	0.01	0.01	0.1134	0.6042	0.9664	CCCAAATGAACTTGTTGGCC	20
novel-m0136-3p	1.0449	0.2975	-1.8124	0.00960921	1.3223	1.31	0.5024	0.3401	0.4316	0.1208	AAAACCTGAACAAACTTTTGG	21
novel-m0137-3p	0.822	0.106833	-2.94378	0.000987208	0.9334	1.1558	0.3768	0.1134	0.0863	0.1208	AAAACCTGAACAAACTTTTGG	21
novel-m0138-3p	0.822	0.106833	-2.94378	0.000970505	0.9334	1.1558	0.3768	0.1134	0.0863	0.1208	AAAACCTGAACAAACTTTTGG	21
novel-m0139-3p	0.822	0.106833	-2.94378	0.000963587	0.9334	1.1558	0.3768	0.1134	0.0863	0.1208	AAAACCTGAACAAACTTTTGG	21
novel-m0140-3p	1.0449	0.2975	-1.8124	0.00958943	1.3223	1.31	0.5024	0.3401	0.4316	0.1208	AAAACCTGAACAAACTTTTGG	21
novel-m0141-3p	1.0449	0.2975	-1.8124	0.00954977	1.3223	1.31	0.5024	0.3401	0.4316	0.1208	AAAACCTGAACAAACTTTTGG	21
novel-m0177-5p	0.1613	0.853033	2.40286	0.012832	0.1556	0.0771	0.2512	0.4534	0.7769	1.3288	CACTTCAGGAAGTACCATCCA	21
novel-m0179-5p	0.0844667	0.547333	2.69597	0.0158277	0.2334	0.01	0.01	0.2267	0.6905	0.7248	CGGGCAGAGCTGGTGGGGCCAC	22
novel-m0207-3p	0.106567	0.6327	2.56977	0.0181606	0.1556	0.1541	0.01	0.7935	0.259	0.8456	AAAAACCCAAATGAACTTTTTGT	23
novel-m0222-5p	0.638667	0.0642	-3.31442	0.00255207	0.7001	0.4623	0.7536	0.01	0.1726	0.01	TGGCTTGCACCCTCTGGCCTCC	22
novel-m0224-3p	1.03087	0.0469333	-4.4571	6.94454e-06	0.7778	1.31	1.0048	0.01	0.01	0.1208	AAACCTGAGCAAACTTTTTGTCT	23
novel-m0228-5p	0.0904	0.642633	2.8296	0.0411172	0.01	0.01	0.2512	0.3401	0.259	1.3288	TATCCCATTGCATGGATGGACT	22
novel-m0238-5p	0.01	0.342733	5.09901	0.0101459	0.01	0.01	0.01	0.1134	0.4316	0.4832	TCACTTCAGTCTTTTCTTTCTAG	23
novel-m0259-3p	0.01	0.2852	4.8339	0.0264063	0.01	0.01	0.01	0.1134	0.259	0.4832	AAAAACCCAGATGAGCTTTTTG	22
novel-m0288-5p	0.400333	0.01	-5.32313	0.00331164	0.5445	0.1541	0.5024	0.01	0.01	0.01	AGAAGTTCGTTTGGGTTTTCCT	22
novel-m0296-3p	0.290167	0.0354333	-3.0337	0.0430557	0.3111	0.3082	0.2512	0.01	0.0863	0.01	ACATCTGGTTGGTTGAGAGAATT	23
novel-m0324-5p	0.01	0.2539	4.66619	0.034412	0.01	0.01	0.01	0.2267	0.1726	0.3624	TAGCTGGGCTGTTGCCTTGGTTGCT	25
novel-m0329-5p	0.01	0.244933	4.61432	0.0372558	0.01	0.01	0.01	0.1134	0.259	0.3624	TCCAAAGCGTTGTTTTCAAAGGGCC	25
novel-m0340-3p	0.312567	0.01	-4.96609	0.0179315	0.1556	0.1541	0.628	0.01	0.01	0.01	AAACTCGTGTCTGATTCGTT	20
novel-m0350-3p	0.286633	0.01	-4.84113	0.0320238	0.2334	0.6165	0.01	0.01	0.01	0.01	TGAAGCCTGGCTTGATGAAG	20
novel-m0351-3p	0.286633	0.01	-4.84113	0.0318217	0.2334	0.6165	0.01	0.01	0.01	0.01	TGAAGCCTGGCTTGATGAAG	20
novel-m0352-3p	0.0485333	0.442833	3.18972	0.0191479	0.01	0.01	0.1256	0.7935	0.1726	0.3624	TGGATGGTCGACATCTGCCTGAGAA	25
novel-m0368-5p	0.01	0.411567	5.36305	0.0132199	0.01	0.01	0.01	0.9068	0.0863	0.2416	GCTGTTAGTAAGGCGGCACTGGGAC	25
novel-m0369-5p	0.01	0.530133	5.72828	0.0376957	0.01	0.01	0.01	0.01	0.01	1.5704	TAACACAGTATTGTAAGCCAAC	22
novel-m0370-3p	0.01	0.530133	5.72828	0.0374485	0.01	0.01	0.01	0.01	0.01	1.5704	TAACACAGTATTGTAAGCCAAC	22
oar-miR-10b	48484.8	23151.9	-1.0664	3.37523e-05	45409.9	52328.8	47715.7	26785.5	23482.9	19187.2	ACCCTGTAGAACCGAATTTGTG	22
oar-miR-1193-3p	0.01	0.2795	4.80478	0.0485535	0.01	0.01	0.01	0.01	0.3453	0.4832	TAGGTCACCCGTTTGACTATCC	22
oar-miR-1197-3p	53.0087	111.728	1.07569	0.0341072	39.6698	59.9499	59.4063	56.9026	153.733	124.548	TAGGACACATGGTCTACTTCT	21
oar-miR-133	7.78567	29.6415	1.92873	6.22464e-05	9.6452	5.5481	8.1637	19.3832	30.0388	39.5026	TTGGTCCCCTTCAACCAGCTGT	22
oar-miR-134-3p	0.853433	0.298233	-1.51684	0.046026	0.6223	1.31	0.628	0.5668	0.0863	0.2416	TCTGGGCTGCCTCGTCACCAACC	23
oar-miR-143	63836.9	27791.6	-1.19974	6.86614e-06	46408.1	80771.6	64330.9	25742.3	26595.8	31036.6	TGAGATGAAGCACTGTAGCTC	21
oar-miR-199a-3p	20017.5	9506.47	-1.07428	1.01927e-05	20557.8	19391	20103.7	8995.14	10621.6	8902.71	ACAGTAGTCTGCACATTGGTT	21
oar-miR-200a	567.924	163.764	-1.79408	6.27869e-06	371.574	504.026	828.172	219.562	169.529	102.199	AACACTGTCTGGTAACGAT	19
oar-miR-200b	64.4859	15.0355	-2.10061	1.16235e-05	35.625	99.5568	58.276	24.0306	12.2572	8.8186	TAATACTGCCTGGTAATGATG	21
oar-miR-22-3p	4038.68	10641.3	1.39772	0.000129005	4084.2	4620.3	3411.53	6887.37	11189.1	13847.4	AAGCTGCCAGTTGAAGAACTG	21
oar-miR-29b	22.784	50.2141	1.14007	0.0150928	17.7347	34.2901	16.3273	44.3205	42.9003	63.4216	TAGCACCATTTGAAATCAGTGT	22
oar-miR-369-3p	91.2582	42.9897	-1.08596	0.0271142	35.0805	193.103	45.5909	45.9075	51.5321	31.5296	AATAATACATGGTTGATCTTT	21
oar-miR-376c-3p	46.2118	16.4762	-1.48787	0.00018588	34.8472	77.2876	26.5005	16.3227	16.9184	16.1876	AACATAGAGGAAATTCCACGT	21
oar-miR-376e-3p	63.9779	20.1932	-1.6637	0.00016932	42.7812	117.126	32.0267	23.1238	19.3353	18.1205	AACATAGAGGAAAATCCACATT	22
oar-miR-381-3p	56.3983	13.8882	-2.02179	1.57918e-07	58.1824	77.9811	33.0314	13.3755	11.1351	17.154	ATATACAAGGGCAAGCTCTCT	21
oar-miR-3957-3p	30.2991	12.2916	-1.30161	0.000120858	29.0134	33.7507	28.1332	9.0681	12.9478	14.8588	ACGCACAGCACCTCACTGAGCT	22
oar-miR-3958-5p	1.0523	2.65607	1.33575	0.0285215	1.5557	0.8476	0.7536	1.927	3.0211	3.0201	AGGTTGTCCGTGATGTATTTGC	22
oar-miR-410-3p	95.2016	46.7556	-1.02585	0.0154296	44.3368	182.238	59.0296	37.6328	57.5744	45.0596	AATATAACACAGATGGCCTGT	21
oar-miR-485-5p	39.4185	19.6843	-1.00183	0.00247443	37.2585	51.8589	29.138	20.63	21.148	17.2748	AGAGGCTGGCCGTGATGAATTCG	23
oar-miR-493-3p	231.427	107.561	-1.10541	0.000422718	231.407	249.74	213.134	138.629	98.403	85.6494	TGAAGGTCTACTGTGTGCCAGG	22
oar-miR-493-5p	324.547	156.622	-1.05114	0.000726313	290.212	377.73	305.698	206.187	147.346	116.333	TTGTACATGGTAGGCTTTCATT	22
oar-miR-539-3p	149.073	34.6335	-2.10578	9.11833e-05	60.6715	318.474	68.0724	44.6606	33.1463	26.0935	AATCATACAAGGACAATTTCTTT	23
oar-miR-655-3p	105.463	43.977	-1.26192	0.00111389	68.2943	183.163	64.9325	46.2475	47.3888	38.2946	ATAATACATGGTTAACCTCTCT	22
