# Supplementary material for: Identification and profiling of microRNAs during sheep’s testicular development
Source: Front Vet Sci. 2025 Mar 31;12:1538990. doi: 10.3389/fvets.2025.1538990 (PMC11994653; doi:10.3389/fvets.2025.1538990)
Supplement: SUPPLEMENTARY TABLE S6 — Differentially expressed miRNAs between M0 and M6. [file Table_6.xlsx]

## Sheet: Table S4
Table S6. Differentially expressed miRNAs between M0 and M6
miRNA_id	M0_mean	M6_mean	log2FoldChange	pValue	Expression_M0_1	Expression_M0_2	Expression_M0_3	Expression_M6_1	Expression_M6_2	Expression_M6_3	Sequence	Length
miR-10016-x	0.01	5.9427	9.21497	5.00796e-09	0.01	0.01	0.01	0.6121	7.1873	10.0287	ATGGATGGTGTTTGGAGCAGCAGGAC	26
miR-10167-y	0.597967	5.48353	3.19697	0.000627549	1.2445	0.5394	0.01	2.4482	8.2556	5.7468	CGGGTGGTCGGGGCGGGTCA	20
miR-10172-x	0.6793	2.9478	2.11752	0.0468155	0.3111	0.8476	0.8792	0.7345	2.1368	5.9721	AAGTACAGGATGCCCAATGAAT	22
miR-10172-y	2.31557	9.2779	2.00243	0.00693016	3.6558	1.1558	2.1351	5.2637	8.9355	13.6345	TCACTGGGCATCCTCTGCTTTA	22
miR-101-x	7.2241	2.63887	-1.4529	0.000768164	6.7672	3.8528	11.0523	2.5706	3.2051	2.1409	TCAGTTATCACAGTGCTGATGC	22
miR-101-z	3.52933	1.61453	-1.12828	0.00949003	2.9558	3.2364	4.3958	2.5706	0.5828	1.6902	CAGTACTGTGATAACTGACC	20
miR-106-x	73.06	201.161	1.4612	0.0130456	51.6485	103.101	64.4301	155.829	171.135	276.52	TAAAGTGCTTATAGTGCAGGTAGA	24
miR-106-z	0.971833	3.90103	2.00508	0.0118708	0.4667	1.6952	0.7536	2.9379	4.3706	4.3946	TCAAAGTGCTTACAGTGCAGGTAGA	25
miR-10926-z	2.9775	28.6195	3.26483	8.0953e-06	5.1337	2.5429	1.2559	13.4652	17.9682	54.4252	ATCCCAGCGGTGCCTCCA	18
miR-10955-z	159.684	998.58	2.64466	0.000277196	156.501	280.1	42.451	622.213	540.987	1832.54	TCCCCGTACGGGCCACCA	18
miR-10-y	430.306	211.413	-1.0253	0.000320303	618.693	353.843	318.383	240.782	203.477	189.981	ACAGATTCGATTCTAGGGGAAT	22
miR-10-z	5.46953	2.19863	-1.31481	0.000925591	4.5893	5.1628	6.6565	3.0603	1.8454	1.6902	ACCCTGTAGAACCGATCTTGT	21
miR-11971-z	11.1889	3.31193	-1.75632	2.21755e-05	10.8897	8.8615	13.8154	4.4068	1.3598	4.1692	TGAGGGGCAGAGAGCGAGAA	20
miR-11986-z	3.49467	0.9325	-1.90598	0.000478565	1.3223	5.3939	3.7678	0.4896	1.0684	1.2395	TTTTCCAGTGAGTTAGTTCTTT	22
miR-11988-z	0.174833	2.3126	3.72546	0.0196141	0.3889	0.01	0.1256	0.01	1.0684	5.8594	AGGGGATGACAGAGGATGA	19
miR-12058-z	0.0326	3.93933	6.91694	0.000148444	0.0778	0.01	0.01	0.01	1.554	10.254	TTTTTCCAGTAGTCATGTA	19
miR-1249-y	0.9662	6.17077	2.67506	0.000406578	1.7112	0.3082	0.8792	4.774	7.0901	6.6482	ACGCCCTTCCCCCCCTTCTTCA	22
miR-124-y	50.6261	19.8829	-1.34835	2.62947e-05	52.0374	40.6858	59.1552	24.9718	12.1406	22.5363	TAAGGCACGCGGTGAATGCC	20
miR-1260-z	152.896	440.609	1.52695	0.012834	122.276	165.98	170.432	365.396	249.806	706.626	ATCCCACCGCTGCCACCA	18
miR-1264-x	0.01	0.524	5.71149	0.0419937	0.01	0.01	0.01	0.01	0.0971	1.4649	CAGGCACTCAATAAGTATT	19
miR-1268-z	0.196733	1.12877	2.52043	0.0269229	0.2334	0.2312	0.1256	0.6121	0.9713	1.8029	CGCGGTGGCGGGGGTGGG	18
miR-128-x	2.153	7.0477	1.7108	0.0176792	2.1779	2.774	1.5071	4.5292	6.0218	10.5921	CGGGGCCGTAGCACTGTCTGA	21
miR-128-z	2.88373	9.0428	1.64883	0.0114695	2.4891	3.7758	2.3863	6.6102	10.4895	10.0287	TCACAGTGAACCGGTCTCTTTAG	23
miR-1304-y	0.01	1.32757	7.05264	0.000381466	0.01	0.01	0.01	0.2448	0.5828	3.1551	ATCTCACTGGAGCCTCCA	18
miR-132-x	4.495	12.166	1.43647	0.0395255	4.8226	4.3922	4.2702	16.1582	7.3815	12.9584	ACCGTGGCTTTCGATTGTTACT	22
miR-132-y	11.8133	31.9086	1.43353	0.0166359	13.8455	12.1749	9.4196	37.2128	25.8353	32.6776	TAACAGTCTACAGCCATGGTCG	22
miR-133-x	0.7882	4.04223	2.35852	0.00737553	0.4667	1.7723	0.1256	3.4275	4.0793	4.6199	AGCTGGTAAAATGGAACCAAAT	22
miR-133-z	0.210267	1.16567	2.47086	0.0272397	0.4667	0.1541	0.01	0.9793	1.1655	1.3522	TTGGTCCCCTTCAACCAGCTGTAA	24
miR-1386-z	19.6687	110.682	2.49245	0.000688223	36.5584	14.4095	8.0381	61.8174	61.0917	209.137	CTCCTGGCTGGCTCGCCA	18
miR-140-z	0.0326	0.904033	4.79343	0.00289178	0.0778	0.01	0.01	1.2241	1.2626	0.2254	CAGTGGTTTTACCCTATGGTACC	23
miR-141-y	20.1209	8.66687	-1.21511	0.000231797	11.6676	24.581	24.1142	8.936	6.0218	11.0428	TAACACTGTCTGGTAACGATGA	22
miR-146-x	683.367	4261.64	2.64068	3.08615e-07	537.487	1059.22	453.397	3160.52	3475.82	6148.58	TGAGAACTGAATTCCATAGGCTGT	24
miR-146-y	4.62123	31.1993	2.75517	1.12284e-07	4.1225	5.471	4.2702	24.4821	30.6915	38.4244	TGCCCTAGGGACTCAGTTCTGGT	23
miR-147-x	0.410333	20.318	5.62982	1.13303e-06	0.7001	0.1541	0.3768	1.8362	7.2844	51.8335	TGGAAACACTTCTGCACAAACT	22
miR-147-y	2.3043	32.9103	3.83614	3.70573e-07	2.1779	2.8511	1.8839	6.9774	28.6519	63.1016	GTGTGCGGAAATGCTTCTGCTA	22
miR-15-x	228.864	536.024	1.22781	0.0338367	277.533	221.922	187.136	517.674	472.902	617.495	TAGCAGCACATCATGGTTTACA	22
miR-15-y	13.7339	80.6577	2.55407	0.000115668	26.291	5.2398	9.6708	64.2656	73.8151	103.892	CGAATCATTATTTGCTGCTCT	21
miR-1692-z	0.183867	1.32947	2.85412	0.00685138	0.2334	0.3082	0.01	0.8569	1.554	1.5775	TAGCTCAGTCGGTAGAGC	18
miR-17-x	22.5283	74.0996	1.71773	0.00141604	19.8349	27.278	20.472	57.2882	65.8509	99.1597	CAAAGTGCTTACAGTGCAGGTAGA	24
miR-1814-z	0.3423	1.51733	2.1482	0.0373642	0.5445	0.2312	0.2512	1.1017	0.9713	2.479	GTTTTGTTTGGGTTTGTT	18
miR-187-y	1.75557	6.44747	1.8768	0.0109614	1.3223	2.3117	1.6327	4.8964	4.0793	10.3667	TCGTGTCTTGTGTTGCAGCCGGA	23
miR-18-x	15.8831	48.5889	1.61314	0.00658693	15.2456	15.9507	16.4529	32.6836	43.2207	69.8625	TAAGGTGCATCTAGTGCAGATAGA	24
miR-190-y	3.844	1.3833	-1.47449	0.000336506	4.4337	4.084	3.0143	1.7137	0.9713	1.4649	ACTATATATCAAACATATTCCT	22
miR-191-x	85.2211	310.126	1.86357	0.000119788	98.7078	89.3854	67.57	322.919	270.202	337.256	CAACGGAATCCCAAAAGCAGCTGA	24
miR-193-x	48.3318	124.043	1.3598	0.0151478	52.9709	47.3126	44.7118	123.145	128.302	120.682	TGGGTCTTTGCGGGCGAGATGA	22
miR-193-y	7.56357	19.9287	1.39771	0.0294269	6.4561	8.3221	7.9125	23.8701	14.9573	20.9588	AACTGGCCCACAAAGTCCCGCT	22
miR-194-x	7.87053	25.0656	1.67118	0.00809233	7.6228	9.7091	6.2797	17.1375	19.5222	38.5371	TGTAACAGCAACTCCATGTGGAAT	24
miR-194-y	4.1438	18.7187	2.17546	0.000959425	6.6116	1.9264	3.8934	20.9322	17.871	17.353	CACATGGAGTTGCTGTTACAAT	22
miR-195-x	11.3826	53.7186	2.23859	4.11421e-05	8.4007	15.9507	9.7964	61.5725	52.9332	46.6501	TAGCAGCACAGAAATGTTGGTA	22
miR-195-y	41.6487	106.981	1.36101	0.0341622	51.3374	41.4563	32.1523	116.168	144.716	60.0592	CCAATATTGGCTGTGCTGCTCC	22
miR-196-z	0.0709	1.3198	4.21839	0.00146456	0.01	0.0771	0.1256	0.7345	0.9713	2.2536	TAGGTAGTTTTATGTTGTTGGG	22
miR-1-y	24.2777	278.775	3.52139	1.54082e-13	28.7801	29.3585	14.6946	235.885	258.45	341.988	TGGAATGTAAAGAAGTATGTAC	22
miR-1-z	95.5914	718.732	2.9105	4.74503e-09	76.1505	143.556	67.0676	552.439	620.047	983.71	TGGAATGTAAAGAAGTATGTAT	22
miR-200-x	8.7132	1.8955	-2.20062	2.9748e-08	9.3341	8.0139	8.7916	1.3465	1.7483	2.5917	CATCTTACTGGGCAGCATTGGA	22
miR-200-y	370.86	79.6152	-2.21976	4.69232e-13	363.562	361.934	387.083	70.8757	76.9231	91.0467	TAACACTGTCTGGTAACGATGTT	23
miR-201-x	0.01	0.3186	4.99367	0.0373828	0.01	0.01	0.01	0.2448	0.4856	0.2254	TACTCAGTAAGGCATTATTC	20
miR-202-y	469.247	1794.33	1.93503	0.00066048	643.506	416.336	347.898	1747.41	2505.83	1129.74	AGAGGTGTAGGGCATGGGAAA	21
miR-202-z	6.765	203.614	4.9116	2.56907e-16	7.545	4.084	8.666	187.533	297.106	126.203	AGAGGTGTAGGGCATGGGAAACC	23
miR-204-x	733.245	2053.57	1.48577	0.0107247	788.962	561.125	849.649	2505.26	2223.39	1432.07	TTCCCTTTGTCATCCTATGCCT	22
miR-208-y	5.15633	0.843833	-2.61132	1.65782e-07	3.6558	7.1662	4.647	0.6121	0.6799	1.2395	ATAAGACGAGCAAAAAGCTTGT	22
miR-211-z	637.376	1634.26	1.35842	0.0228916	673.609	502.408	736.111	1984.89	1706	1211.89	TTCCCTTTGTCATCCTATGCCT	22
miR-212-x	7.6824	21.7463	1.50114	0.0286781	9.8008	6.0875	7.1589	32.4388	13.3061	19.4939	ACCTTGGCTCTAGACTGCTTACT	23
miR-2137-z	0.0323667	0.634667	4.29342	0.0252874	0.01	0.0771	0.01	0.2448	0.1943	1.4649	CGGCGGGAGCCCCGGGGA	18
miR-221-y	4.3397	15.3154	1.81931	0.00256675	5.6782	3.6987	3.6422	12.7307	15.6371	17.5783	AGCTACATTGTCTGCTGGGTTTCT	24
miR-221-z	0.582467	3.1817	2.44955	0.00470808	0.3889	1.2329	0.1256	4.0396	2.9138	2.5917	AGCTACATTGTCTGCTGGGTTCT	23
miR-222-y	58.6688	308.383	2.39406	1.77303e-06	70.7834	66.0373	39.1856	231.111	395.882	298.155	AGCTACATCTGGCTACTGGGTCTC	24
miR-2288-z	0.300167	0.0390333	-2.94299	0.0456702	0.4667	0.3082	0.1256	0.01	0.0971	0.01	TGAGGTAGTAGGTGTGTGGTT	21
miR-22-x	6.35477	31.1678	2.29415	3.73477e-05	6.9228	7.2433	4.8982	20.0753	36.1306	37.2976	AGTTCTTCAGTGGCAAGCTTT	21
miR-22-y	23.7058	119.97	2.33936	4.99051e-06	20.7683	33.5195	16.8297	102.58	129.662	127.668	AAGCTGCCAGTTGAAGAACTGTA	23
miR-2310-z	0.3423	1.5549	2.18349	0.0350941	0.5445	0.2312	0.2512	1.1017	0.9713	2.5917	GTTTTGTTTGGGTTTGTT	18
miR-2318-z	3.14923	23.2991	2.8872	1.39783e-05	5.6004	2.4658	1.3815	13.3428	26.8065	29.7479	CGTGTATGATGAATTATCTGACC	23
miR-2331-y	1.62077	0.444267	-1.86718	0.00510129	1.089	1.387	2.3863	0.7345	0.4856	0.1127	ACCCTGCAGCCAAAGAAGCTACT	23
miR-2344-z	34.3454	348.767	3.34407	7.08221e-09	48.1482	14.9489	39.9392	209.567	371.698	465.037	GCACGATGATGACAGATCTGAGT	23
miR-2432-z	0.519967	0.0765	-2.76489	0.0362106	0.9334	0.6165	0.01	0.1224	0.0971	0.01	AGGATTCTAGGCTTAGAGGTCA	22
miR-2478-z	882.325	3444.55	1.96493	0.00117101	999.835	1195.38	451.765	3190.02	1702.8	5440.83	ATCCCACTTCTGACACCA	18
miR-282-x	403.849	1617.01	2.00144	0.00037621	551.955	365.324	294.269	1570.28	2248.35	1032.39	AGAGGTGTAGGGCATGGGAAA	21
miR-290-x	0.01	0.410533	5.35943	0.0246756	0.01	0.01	0.01	0.2448	0.8741	0.1127	ACTCAAACTGTGGGGGCACTTAT	23
miR-29-z	1.22497	4.39457	1.84298	0.0107099	1.089	1.0788	1.5071	4.4068	3.5936	5.1833	CACCATTTGAAATCGGTTACT	21
miR-300-y	5.8716	1.75827	-1.7396	3.07536e-05	4.2003	8.0139	5.4006	2.081	1.1655	2.0283	TATGCAGGGGCAAGCTCTCTG	21
miR-3154-z	0.274733	0.01	-4.77996	0.0250238	0.5445	0.1541	0.1256	0.01	0.01	0.01	CAGAAGGGGAGTTGGAGCAGA	21
miR-320-z	137.41	39.3027	-1.80579	3.03923e-06	120.643	190.483	101.104	45.6592	49.8252	22.4236	AAAAGCTGGGTTGAGAGGGAA	21
miR-3284-z	0.01	0.524	5.71149	0.0419881	0.01	0.01	0.01	0.01	0.0971	1.4649	CCCTTGGGGCTGGAAGAAC	19
miR-330-x	7.22637	3.58437	-1.01155	0.00154838	7.2339	5.7792	8.666	2.5706	3.7879	4.3946	TCTCTGGGCCTGTGTCTTAGGA	22
miR-335-y	52.8785	152.376	1.52689	0.00783459	67.9054	37.6035	53.1266	117.025	155.983	184.122	TTTTTCATTATTGCTCCTGACC	22
miR-338-x	4.51073	11.7233	1.37794	0.0454953	5.9116	3.8528	3.7678	10.1601	10.5866	14.4232	AACAATATCCTGGTGCTGAGT	21
miR-338-y	8.42577	30.9638	1.8777	0.00241642	9.2563	5.471	10.55	19.7081	35.5478	37.6356	TCCAGCATCAGTGATTTTGTTGA	23
miR-339-y	0.01	0.294667	4.88101	0.0333737	0.01	0.01	0.01	0.3672	0.2914	0.2254	GCTCCTCGAGGCCAGAGCCC	20
miR-3431-x	156.745	697.417	2.15361	1.30437e-05	132.855	184.781	152.598	749.275	795.455	547.519	CCTCAGTCAGCCTTGTGGATGT	22
miR-3431-y	24.7662	106.294	2.10161	7.79194e-05	26.291	21.884	26.1237	141.751	94.3085	82.8209	CATCTAGAGGACTGACTGAAAT	22
miR-3432-y	7.63353	20.1606	1.40112	0.0307039	8.4784	7.0121	7.4101	26.0735	15.9285	18.4798	CAGCAACTAAAGATCCCTCAGG	22
miR-34-x	26.8161	5641.45	7.71682	5.82541e-11	20.6905	30.7455	29.0124	196.224	1994.56	14733.6	AGGCAGTGTAGTTAGCTGATTGC	23
miR-34-y	6.75477	452.038	6.0644	5.92846e-10	6.4561	8.7844	5.0238	37.2128	184.538	1134.36	AATCACTAGTTCCACTGCCATC	22
miR-3586-y	0.01	0.969567	6.59927	0.00795993	0.01	0.01	0.01	0.01	0.1943	2.7044	CTGCTAGACTGTGAGCTCCT	20
miR-365-x	1.05753	7.16817	2.7609	8.37243e-06	1.089	1.0788	1.0048	6.9774	7.0901	7.437	AGGGACTTTCAGGGGCAGCTGTG	23
miR-375-y	8.18873	162.935	4.31452	2.21903e-07	10.812	7.4745	6.2797	26.3183	79.934	382.554	TTTGTTCGTTCGGCTCGCGTGA	22
miR-378-z	12.2414	32.0609	1.38905	0.028769	14.39	10.4026	11.9315	21.6667	37.7817	36.7342	ACTGGACTTGGAGTCAGAAGGCT	23
miR-3955-x	0.289467	0.01	-4.85533	0.0273544	0.0778	0.5394	0.2512	0.01	0.01	0.01	TTTGATGGCTGATCCTCTCAAA	22
miR-3959-x	1.6012	0.575767	-1.4756	0.00507895	1.2445	1.9264	1.6327	0.8569	0.1943	0.6761	GGTTGATCAGAGAACATACATAA	23
miR-3968-z	258.273	1182.63	2.19503	4.76257e-05	288.578	295.588	190.653	1110.02	611.986	1825.89	ATCCCACTCCTGACACCA	18
miR-409-z	0.426267	1.74203	2.03094	0.0438532	0.6223	0.1541	0.5024	2.2034	2.2339	0.7888	GAATGTTGCTCGGTGAACCCCTTAT	25
miR-4286-z	2.01127	10.05	2.32102	0.00345644	2.1779	2.8511	1.0048	5.7533	4.5649	19.8319	ACCCCACTCCTGGTACCA	18
miR-429-y	7.07823	1.4662	-2.27131	6.41744e-07	5.8338	9.2468	6.1541	1.2241	0.5828	2.5917	TAATACTGTCTGGTAATGCCT	21
miR-429-z	2.34187	0.1038	-4.49578	1.29619e-07	1.7112	2.9281	2.3863	0.01	0.2914	0.01	TAATACTGCCTGGTAATGAAA	21
miR-4324-z	2.0291	0.852867	-1.25045	0.0183903	1.4779	2.8511	1.7583	1.3465	0.8741	0.338	TCCCTGAGACCCTAACTTTA	20
miR-449-x	1.93953	144.685	6.22106	3.86609e-09	2.3335	0.8476	2.6375	9.0584	82.5564	342.439	TGGCAGTGTATTGTTAGCTGGT	22
miR-449-y	0.0326	13.0228	8.64195	2.00607e-08	0.0778	0.01	0.01	0.4896	7.4786	31.1001	CAGCTAACATGCAACTGCTATC	22
miR-449-z	0.01	0.524	5.71149	0.0418059	0.01	0.01	0.01	0.01	0.0971	1.4649	TGGCAGTGTATTGTTAGCTGGTAGT	25
miR-450-z	5.89193	15.6948	1.41347	0.0420534	8.0117	5.3939	4.2702	16.403	20.202	10.4794	TTTTGCAATATGTTCCTGAATATT	24
miR-452-x	105.24	363.764	1.78932	0.00044696	87.8958	132.999	94.8241	374.821	403.555	312.917	AACTGTTTGCAGAGGAAACTGA	22
miR-454-x	0.607033	2.33387	1.94287	0.0357175	0.9334	0.3853	0.5024	1.4689	2.0396	3.4931	ACCCTATCGATATTGTCTCTGC	22
miR-4770-z	0.4959	0.110833	-2.16166	0.0199429	0.3889	0.8476	0.2512	0.01	0.0971	0.2254	TGAGATGAAGCTGTAGCTC	19
miR-493-y	19.3265	7.06837	-1.45113	0.000147807	16.0235	23.1169	18.8392	7.7119	9.324	4.1692	TGAAGGTCTACTGTGTGCCAAT	22
miR-496-y	0.5195	2.59747	2.32191	0.00580276	0.6223	0.3082	0.628	1.8362	2.9138	3.0424	AGTATTACATGGCCAATCTCT	21
miR-497-x	78.6285	250.546	1.67195	0.0149801	42.2367	140.397	53.2522	231.234	380.342	140.063	CAGCAGCACACTGTGGTTTGT	21
miR-497-y	1.95047	11.059	2.50333	0.00011851	1.5557	1.1558	3.1399	11.629	10.3924	11.1555	TCCAAACCACACTGTGGTGTT	21
miR-506-x	23.631	1456.48	5.94567	1.45168e-29	23.024	32.6719	15.197	1748.51	958.431	1662.5	TACTCAGGAAGGCATTATTCA	21
miR-506-z	0.238333	9.86557	5.37135	2.63525e-13	0.1556	0.3082	0.2512	12.4859	8.547	8.5638	TACTCAGGAAGGCATTATTCACA	23
miR-507-y	789.044	11361.8	3.84795	6.07722e-17	943.13	799.922	624.081	13455	7118.3	13512.2	ATTGGCACGTCTTGGAATGA	20
miR-507-z	129.729	2077.55	4.00131	9.89212e-14	134.955	141.321	112.91	1644.83	966.007	3621.81	TGATTGGTACTTCTTAGAGTGA	22
miR-508-x	1.8745	103.68	5.78949	2.48854e-28	1.3223	2.5429	1.7583	94.3786	90.9091	125.753	TACTCCAGAGGGTGTCATTC	20
miR-508-y	1.76483	46.3128	4.71381	5.08539e-14	1.5557	3.2364	0.5024	47.1281	38.8501	52.9603	ATTGTCACCTTCTTGAGTGGA	21
miR-5100-z	0.6327	3.48523	2.46166	0.0039116	0.9334	0.4623	0.5024	1.4689	3.6908	5.296	TCGAATCCCAGCGGTGCCTCCA	22
miR-513-x	2.18397	24.3056	3.47627	5.98485e-08	1.4001	2.3887	2.7631	29.9906	10.5866	32.3396	TTCACAAGAAGGTGTCATTCA	21
miR-532-z	0.0970667	0.731167	2.91315	0.01782	0.1556	0.01	0.1256	0.6121	0.6799	0.9015	CATGCCTTGAGTGTAGGACCGTAAT	25
miR-543-y	0.1489	0.9507	2.67465	0.0234702	0.3111	0.01	0.1256	0.9793	0.9713	0.9015	AAACATTCGCGGTGCACTTCTTAA	24
miR-547-y	0.280933	1.5296	2.44485	0.0236082	0.3889	0.0771	0.3768	0.7345	1.2626	2.5917	TGATTGGTACTTCTTGGAGTGA	22
miR-574-y	801.244	339.762	-1.23771	0.000156553	985.056	641.494	777.181	515.226	257.964	246.096	CACGCTCATGCACACACCCACA	22
miR-592-x	0.693833	0.0474667	-3.8696	0.00100195	1.0112	0.6935	0.3768	0.1224	0.01	0.01	TTGTGTCAATATGCGATGATGT	22
miR-6131-z	2.05367	8.35207	2.02393	0.00194453	2.0224	2.0035	2.1351	7.2222	5.439	12.395	GGCTGGTCCGATGGTAGTGG	20
miR-615-y	92.4814	44.4497	-1.05699	0.00190104	129.744	60.4122	87.2884	50.5556	55.7498	27.0436	TCCGAGCCTGGGTCTCCCTCT	21
miR-6236-z	0.2093	1.70387	3.02517	0.00246003	0.1556	0.4623	0.01	1.8362	1.3598	1.9156	CCGTCGCCGGCAGTCGGA	18
miR-6238-z	0.0809	1.32497	4.03367	0.00168199	0.1556	0.0771	0.01	0.7345	0.8741	2.3663	TATTAGTCAGCGGAGGAAAAGAA	23
miR-628-y	19.1764	51.0531	1.41267	0.0203999	20.146	24.1957	13.1875	40.8851	48.2712	64.0031	TTCTAGTAAGAGTGGCAGTCGA	22
miR-6412-z	8.50367	96.3845	3.50264	4.96544e-07	15.1679	7.7056	2.6375	53.1262	64.9767	171.05	AACCATCCTCTGCTACCA	18
miR-6521-z	0.01	0.538167	5.74998	0.00575861	0.01	0.01	0.01	0.6121	0.777	0.2254	GTGGTGCCAGCTCTGAGCAGAGT	23
miR-6529-y	2.15377	6.9712	1.69455	0.0117728	2.4113	2.5429	1.5071	5.7533	8.0614	7.0989	CCTGTGCCTTTTACCTCTTTAA	22
miR-656-y	13.222	38.1564	1.52898	0.0241307	13.8455	20.4199	5.4006	30.2354	36.9076	47.3262	AATATTATACAGTCAACCTCT	21
miR-660-x	4.63477	22.1709	2.2581	5.43216e-05	3.2669	6.2416	4.3958	20.3202	21.8532	24.3392	TACCCATTGCATATCGGAGCTGTA	24
miR-664-y	1.8629	5.63463	1.59677	0.0418758	2.8002	1.1558	1.6327	5.9981	7.1873	3.7185	TATTCATTTATCTCCCAGCCTACT	24
miR-665-x	0.567067	0.0817	-2.79511	0.0147387	0.3111	0.3853	1.0048	0.1224	0.01	0.1127	AGGGGTCTTGGCCTCTGCCCATT	23
miR-6858-x	0.01	0.718933	6.16779	0.0240047	0.01	0.01	0.01	0.01	2.1368	0.01	GAGGGGCTCGCCGGGACC	18
miR-708-x	80.0254	22.9012	-1.80504	1.08959e-07	56.3933	113.35	70.3331	25.5838	16.4142	26.7055	AAGGAGCTTACAATCTAGCTGG	22
miR-708-y	387.278	131.52	-1.55809	2.35427e-05	482.572	151.262	528.001	146.525	111.014	137.021	CATCTAGACTGTGAGCTTCTAGA	23
miR-735-x	0.254533	1.39553	2.45489	0.0157065	0.1556	0.2312	0.3768	1.1017	1.8454	1.2395	GGCTGGTCCGAAGGTAGT	18
miR-735-y	0.01	1.05297	6.71832	0.00339165	0.01	0.01	0.01	0.2448	0.0971	2.817	CCCACTGCTAAATTTGAC	18
miR-7550-z	11.3647	54.9602	2.27382	0.0147554	12.601	20.1117	1.3815	30.6027	24.864	109.414	ATCCGGCTCGAAGGACCA	18
miR-758-y	177.688	439.806	1.30752	0.0211136	218.651	187.94	126.474	394.407	475.525	449.487	TTTGTGACCTGGTCCACTAACT	22
miR-7857-x	0.389867	1.76917	2.18202	0.0225574	0.2334	0.3082	0.628	1.2241	1.9425	2.1409	TAGCCAGTTGGGGAAGAATGC	21
miR-7857-y	0.209767	1.9039	3.1821	0.000835284	0.3111	0.3082	0.01	1.4689	1.6511	2.5917	ATTGTTCTCCAACCTGGCTCTTT	23
miR-7859-z	14.847	75.4382	2.34512	1.38535e-05	11.0453	22.1922	11.3035	57.6554	64.8796	103.78	AAAAACTGGCAGCTTCATGTAA	22
miR-7911-x	0.209567	1.16307	2.47245	0.0465311	0.2334	0.3853	0.01	0.4896	0.9713	2.0283	TCCCGGCCAATGCACCAT	18
miR-7977-z	72.8435	203.573	1.48268	0.0269032	93.1074	69.659	55.7641	151.177	106.061	353.482	TTCCCGGCCAATGCACCA	18
miR-7-x	27.3194	130.791	2.25926	0.000355649	22.8685	31.2078	27.882	51.6573	100.816	239.899	TGGAAGACTAGTGATTTTGTTGTT	24
miR-7-z	0.0935	0.9137	3.28868	0.00814369	0.0778	0.0771	0.1256	0.3672	1.3598	1.0141	TGGAAGACTAGTGATTTTGTTGTTATT	27
miR-876-y	0.750167	0.2506	-1.58182	0.0282792	0.4667	1.1558	0.628	0.1224	0.2914	0.338	TGGTGGTTTACAAAGTAATTC	21
miR-885-x	0.300667	2.93807	3.28863	0.00058365	0.6223	0.1541	0.1256	1.3465	2.6224	4.8453	TCCATTACACTACCCTGCCTCT	22
miR-9186-z	0.01	0.856867	6.421	0.0112826	0.01	0.01	0.01	0.01	0.1943	2.3663	AGGTGTCATGGCTGGGAGT	19
miR-9226-x	16.2904	81.0553	2.31489	7.21871e-05	21.7795	15.4113	11.6803	47.1281	58.5665	137.471	AGGTCCCTGTTCGGGCGCCA	20
miR-9277-z	19.3524	98.3549	2.34548	0.00101973	27.6133	25.0433	5.4006	60.226	62.5486	172.29	ATCCTGCCGACTACGCCA	18
miR-98-y	6.48057	27.0955	2.06386	0.00108737	9.723	3.3134	6.4053	25.339	33.4111	22.5363	CTATACAACTTACTACTTTCCT	22
miR-9993-y	26.5588	242.32	3.18965	2.62136e-07	40.2921	23.8104	15.5738	131.714	135.393	459.853	ATCTCGCTGGGGCCTCCA	18
miR-9995-y	21.421	163.628	2.93332	5.59383e-06	34.6916	19.6494	9.922	86.2995	108.683	295.902	ATCTCGGTGGAACCTCCA	18
miR-9-x	0.01	1.5691	7.29379	1.50876e-05	0.01	0.01	0.01	0.6121	1.1655	2.9297	TCTTTGGTTATCTAGCTGTATGAT	24
novel-m0002-5p	13.8473	158.181	3.5139	7.6828e-06	9.4119	29.7438	2.3863	126.45	234.849	113.245	GAGGGTTTGGGTTTGGTCGTGGGA	24
novel-m0004-3p	12.3009	38.8442	1.65894	0.00363162	14.8567	9.8632	12.1827	32.194	38.3644	45.9741	ACCGGCACATTACCCGTCTGACG	23
novel-m0005-3p	12.5908	41.1715	1.70927	0.00243776	15.0901	10.2485	12.4339	33.1733	40.9868	49.3545	ACCGGCACATTACCCGTCTGACG	23
novel-m0006-5p	3.05077	84.1408	4.78556	1.58087e-19	3.2669	2.6199	3.2655	106.987	62.84	82.5956	CATTCCAAGGCTTGCCATTCA	21
novel-m0007-3p	5.1573	23.2946	2.17531	0.00121247	3.8892	3.5446	8.0381	12.4859	25.0583	32.3396	AAACCCTGAACGAAGGTCTTGG	22
novel-m0008-3p	19.6092	8.04373	-1.2856	0.0495782	2.0224	3.9299	52.8754	8.6912	9.1298	6.3102	CGCATTGGTGGTTCAGTGG	19
novel-m0009-3p	1.15383	47.3772	5.35969	1.48405e-21	1.1668	1.5411	0.7536	53.8607	36.3248	51.9462	AGTAGTGCCTCTCTGAGTGTA	21
novel-m0010-3p	3.33153	49.4341	3.89125	2.13314e-11	1.789	5.3169	2.8887	51.4125	31.7599	65.1299	AATGGTGCTTTTTTGTGAAG	20
novel-m0013-3p	5.284	18.7055	1.82376	0.0352722	9.5674	4.7775	1.5071	8.936	14.2774	32.903	TAAAGTTCATTTGGGTTTTTCT	22
novel-m0014-5p	5.284	18.7055	1.82376	0.0352125	9.5674	4.7775	1.5071	8.936	14.2774	32.903	TAAAGTTCATTTGGGTTTTTCT	22
novel-m0015-5p	5.284	18.7055	1.82376	0.0351361	9.5674	4.7775	1.5071	8.936	14.2774	32.903	TAAAGTTCATTTGGGTTTTTCT	22
novel-m0021-3p	2.41327	9.6826	2.00441	0.00305769	2.0224	3.0823	2.1351	5.1412	9.0326	14.874	AAAACTGGCAGCTTCATGTAAT	22
novel-m0023-5p	0.01	4.1479	8.69624	4.25542e-05	0.01	0.01	0.01	0.01	1.1655	11.2682	ATGCTCTCACCTACACCTC	19
novel-m0032-3p	0.01	0.518833	5.6972	0.0322566	0.01	0.01	0.01	0.01	0.1943	1.3522	CCGGGTGGGACGGGAGAGG	19
novel-m0033-3p	1.65073	11.1942	2.76158	1.80784e-06	1.5557	1.387	2.0095	10.0377	10.5866	12.9584	TTGGACACTTCAGTACTGCTAC	22
novel-m0036-3p	0.675067	7.41107	3.45658	7.81778e-07	1.089	0.3082	0.628	6.1205	5.6333	10.4794	TACTGTGCCACGGATGGGTAGC	22
novel-m0037-3p	0.675067	7.41107	3.45658	7.88079e-07	1.089	0.3082	0.628	6.1205	5.6333	10.4794	TACTGTGCCACGGATGGGTAGC	22
novel-m0038-3p	3.11473	16.2784	2.38578	2.61979e-05	3.3447	3.2364	2.7631	16.2806	18.3567	14.1979	GGGGAGGACACCATCTGAGTGGT	23
novel-m0040-3p	0.01	1.8074	7.49777	0.000230629	0.01	0.01	0.01	0.1224	0.6799	4.6199	TACCGTCTGAGCTGCCAGGA	20
novel-m0041-3p	0.01	1.95767	7.61299	0.0001787	0.01	0.01	0.01	0.1224	0.6799	5.0707	TACCGTCTGAGCTGCCAGGA	20
novel-m0042-5p	1.62527	5.10043	1.64994	0.0305485	1.9446	1.9264	1.0048	3.6723	4.0793	7.5497	AGAGGGTCCCTGTGGTCACAAG	22
novel-m0046-3p	2.82537	9.8826	1.80645	0.0492248	3.8892	0.6935	3.8934	4.0396	11.0723	14.5359	ACCTGTCCTCCTGTCTCAGA	20
novel-m0048-3p	0.01	1.73443	7.43832	0.0063627	0.01	0.01	0.01	0.01	0.01	5.1833	AGCAGGCACTCAATAAGTA	19
novel-m0049-3p	0.0323667	1.82423	5.81664	0.000506437	0.01	0.0771	0.01	0.3672	0.4856	4.6199	TTCCGCTGTGTCGGCTCT	18
novel-m0053-5p	0.01	1.73443	7.43832	0.00640103	0.01	0.01	0.01	0.01	0.01	5.1833	TTGTGTAGCCGAGTTTTAT	19
novel-m0054-5p	0.969767	4.18997	2.11123	0.0118727	1.9446	0.4623	0.5024	4.4068	3.2051	4.958	TTTCCCGGCCAACGCACCA	19
novel-m0055-5p	0.01	0.674233	6.07518	0.0260011	0.01	0.01	0.01	0.01	0.0971	1.9156	TTCATGGGGTTGCAAAGAG	19
novel-m0056-5p	0.01	3.16463	8.30589	3.68486e-06	0.01	0.01	0.01	0.1224	3.3994	5.9721	GGCACTGACGTCACGTGACCCGGGG	25
novel-m0063-3p	0.01	2.06397	7.68928	0.00193985	0.01	0.01	0.01	0.01	0.0971	6.0848	ACTGTTCTTAGCTGAACCCAGAGA	24
novel-m0066-3p	4.74883	1.55233	-1.61313	0.00246144	4.8226	8.168	1.2559	1.8362	0.6799	2.1409	GAAAATCCGAACGAACTTTTTG	22
novel-m0073-5p	0.01	1.5842	7.30761	0.00812095	0.01	0.01	0.01	0.01	0.01	4.7326	TCTTGGGCACTTGTGGGCA	19
novel-m0074-5p	0.123	2.093	4.08884	0.000409693	0.2334	0.01	0.1256	0.7345	1.2626	4.2819	TGCCTAGAGAGGTTCTGTTTACT	23
novel-m0078-3p	0.1577	1.0847	2.78204	0.0305639	0.0778	0.3853	0.01	0.3672	0.9713	1.9156	TACTGTGCCACAGCTGGGTAGA	22
novel-m0079-3p	0.1577	1.0847	2.78204	0.0303503	0.0778	0.3853	0.01	0.3672	0.9713	1.9156	TACTGTGCCACAGCTGGGTAGA	22
novel-m0085-3p	0.01	2.16033	7.75511	2.33684e-05	0.01	0.01	0.01	0.2448	1.1655	5.0707	TCCAGAAGACGAGGACACCCCAGC	24
novel-m0102-3p	0.162233	1.3554	3.06258	0.0212628	0.4667	0.01	0.01	0.8569	1.0684	2.1409	CCTCCCCTTCCTCCCTCCCTCCC	23
novel-m0106-5p	0.2745	1.73617	2.66103	0.0148696	0.4667	0.2312	0.1256	0.6121	1.554	3.0424	TACGGATACACTGTATACGCT	21
novel-m0110-5p	0.01	1.12613	6.81523	0.000717837	0.01	0.01	0.01	0.1224	0.777	2.479	TGGAATCTGATGTTTGAAAGTGTGG	25
novel-m0111-3p	0.222667	2.58577	3.53763	0.0152515	0.1556	0.01	0.5024	0.01	3.6908	4.0565	GGTGAGCTGGGGGCCCAGGGAAC	23
novel-m0112-5p	0.222667	2.58577	3.53763	0.0150836	0.1556	0.01	0.5024	0.01	3.6908	4.0565	GGTGAGCTGGGGGCCCAGGGAAC	23
novel-m0113-3p	0.222667	2.58577	3.53763	0.0151175	0.1556	0.01	0.5024	0.01	3.6908	4.0565	GGTGAGCTGGGGGCCCAGGGAAC	23
novel-m0115-3p	0.184333	1.06467	2.53001	0.0248198	0.3889	0.1541	0.01	1.2241	1.0684	0.9015	TCTGGTGGGAAGGAAGGGAC	20
novel-m0117-3p	0.01	0.643033	6.00682	0.00381499	0.01	0.01	0.01	0.1224	0.6799	1.1268	CCCAAATGAACTTGTTGGCC	20
novel-m0118-3p	0.01	0.643033	6.00682	0.00377515	0.01	0.01	0.01	0.1224	0.6799	1.1268	CCCAAATGAACTTGTTGGCC	20
novel-m0119-3p	0.01	0.643033	6.00682	0.00375565	0.01	0.01	0.01	0.1224	0.6799	1.1268	CCCAAATGAACTTGTTGGCC	20
novel-m0120-3p	0.01	1.5769	7.30095	0.000489228	0.01	0.01	0.01	0.3672	0.1943	4.1692	TCGCCGTCAGACACGCCCTCG	21
novel-m0122-5p	0.01	0.546	5.77083	0.0194218	0.01	0.01	0.01	0.01	0.3885	1.2395	CTACCCACTCCAGTATTCT	19
novel-m0123-5p	0.01	0.546	5.77083	0.0195532	0.01	0.01	0.01	0.01	0.3885	1.2395	CTACCCACTCCAGTATTCT	19
novel-m0125-3p	0.0549667	0.9488	4.10948	0.0288882	0.0778	0.0771	0.01	0.01	0.5828	2.2536	TAAACACAAATGAATTTTTGGC	22
novel-m0126-3p	0.0844667	1.23043	3.86464	0.0022583	0.2334	0.01	0.01	1.2241	0.777	1.6902	CAGAGACCTCTCATCATTCTT	21
novel-m0127-3p	0.01	0.569967	5.83281	0.0332036	0.01	0.01	0.01	0.1224	0.01	1.5775	ATAGACCTGTGGGATGCCC	19
novel-m0128-3p	0.01	0.569967	5.83281	0.0330247	0.01	0.01	0.01	0.1224	0.01	1.5775	ATAGACCTGTGGGATGCCC	19
novel-m0143-3p	0.0580333	1.87667	5.01515	0.00046873	0.01	0.1541	0.01	0.2448	1.554	3.8312	TAGCACTGTGAGTGACCTTGTGAAG	25
novel-m0149-5p	0.1582	1.3794	3.12422	0.00663366	0.2334	0.2312	0.01	0.9793	0.6799	2.479	TCTGCATCCGAGGACTCAACCC	22
novel-m0151-3p	0.171033	1.10613	2.69318	0.0332447	0.2334	0.1541	0.1256	1.2241	0.2914	1.8029	AAAATCTGAAATGAACTTTTTGG	23
novel-m0153-5p	0.0844667	1.0387	3.62025	0.0125228	0.2334	0.01	0.01	1.2241	1.554	0.338	TCCTAGTCTGGTTGTTTGCCTGGCC	25
novel-m0177-5p	0.1613	1.4895	3.20701	0.002516	0.1556	0.0771	0.2512	1.4689	0.9713	2.0283	CACTTCAGGAAGTACCATCCA	21
novel-m0210-5p	0.01	0.727233	6.18435	0.00325404	0.01	0.01	0.01	0.6121	1.4569	0.1127	TAGTACTTGTGCTTTACAGGGCTCT	25
novel-m0215-3p	0.01	1.11967	6.80693	8.23143e-05	0.01	0.01	0.01	0.6121	1.8454	0.9015	TTCTCAGTCTGCTAGCTTTCTGATT	25
novel-m0221-5p	0.01	0.6859	6.09993	0.00964508	0.01	0.01	0.01	0.01	0.5828	1.4649	TGCCTTTGGTCAGTCTGTCCGTCTC	25
novel-m0222-5p	0.638667	0.0882667	-2.85512	0.00496453	0.7001	0.4623	0.7536	0.2448	0.01	0.01	TGGCTTGCACCCTCTGGCCTCC	22
novel-m0225-3p	0.01	0.438433	5.45429	0.0178046	0.01	0.01	0.01	0.1224	0.2914	0.9015	CAACACGCGTCAGTCAGGCTCT	22
novel-m0233-5p	0.01	0.342567	5.09831	0.039675	0.01	0.01	0.01	0.1224	0.6799	0.2254	TAGCTTTATGATACTTTGCATAC	23
novel-m0240-3p	0.01	0.521333	5.70413	0.00459226	0.01	0.01	0.01	0.6121	0.3885	0.5634	TGGACCTCACTGTGAACATCACACC	25
novel-m0241-3p	0.01	0.521333	5.70413	0.00452485	0.01	0.01	0.01	0.6121	0.3885	0.5634	TGGACCTCACTGTGAACATCACACC	25
novel-m0244-3p	1.088	0.0714333	-3.92894	0.00773005	1.2445	0.01	2.0095	0.01	0.1943	0.01	AACCCGAACGAACTTTTGGGCT	22
novel-m0277-5p	0.4712	0.0732667	-2.68511	0.0176623	0.7001	0.4623	0.2512	0.01	0.0971	0.1127	CCCGGTACTGAGCTGACCCGAG	22
novel-m0293-5p	0.01	0.658667	6.04148	0.0142408	0.01	0.01	0.01	0.01	0.3885	1.5775	TGAGGATTGGAATTGGATGAGTGA	24
novel-m0305-3p	0.01	0.4703	5.55551	0.0312842	0.01	0.01	0.01	0.6121	0.01	0.7888	ACACGGGCTGCATTTCAGCTG	21
novel-m0313-5p	0.01	0.4935	5.62498	0.013552	0.01	0.01	0.01	0.9793	0.3885	0.1127	TTCTTGCCTGGAACGTGCTGTGGGC	25
novel-m0340-3p	0.312567	0.01	-4.96609	0.0214587	0.1556	0.1541	0.628	0.01	0.01	0.01	AAACTCGTGTCTGATTCGTT	20
novel-m0358-5p	0.01	0.481267	5.58876	0.0391201	0.01	0.01	0.01	0.01	0.1943	1.2395	AGGAAGGCTGTTTTTTAAA	19
oar-miR-106a	5.26207	17.0265	1.69408	0.00592894	4.2781	5.8563	5.6518	14.6893	13.4033	22.987	AAAAGTGCTTACAGTGCAGGT	21
oar-miR-10b	48484.8	24007.4	-1.01405	9.39431e-05	45409.9	52328.8	47715.7	30992.5	20350.8	20678.9	ACCCTGTAGAACCGAATTTGTG	22
oar-miR-1197-3p	53.0087	248.972	2.23168	2.25994e-05	39.6698	59.9499	59.4063	165.01	196.873	385.033	TAGGACACATGGTCTACTTCT	21
oar-miR-133	7.78567	85.4402	3.45602	6.31085e-12	9.6452	5.5481	8.1637	73.8136	94.5028	88.0043	TTGGTCCCCTTCAACCAGCTGT	22
oar-miR-200a	567.924	72.7024	-2.96562	5.3505e-15	371.574	504.026	828.172	61.4501	63.1313	93.5257	AACACTGTCTGGTAACGAT	19
oar-miR-200b	64.4859	8.51987	-2.92008	3.57044e-12	35.625	99.5568	58.276	9.0584	6.0218	10.4794	TAATACTGCCTGGTAATGATG	21
oar-miR-221	8.8915	26.4115	1.57067	0.00928745	9.1785	9.7091	7.7869	23.0132	19.0365	37.1849	AGCTACATTGTCTGCTGGGTTT	22
oar-miR-22-3p	4038.68	15699.1	1.95872	1.44154e-05	4084.2	4620.3	3411.53	13845.7	14875.2	18376.2	AAGCTGCCAGTTGAAGAACTG	21
oar-miR-323a-3p	64.1946	191.684	1.57821	0.0107409	61.1382	71.6624	59.7831	104.784	147.436	322.832	CACATTACACGGTCGACCTCT	21
oar-miR-323b	1.42423	4.36353	1.61531	0.0449035	1.2445	1.7723	1.2559	3.9171	2.5253	6.6482	CCCAATACACGGTCGATCTCT	21
oar-miR-369-3p	91.2582	37.4363	-1.28552	0.00306775	35.0805	193.103	45.5909	39.7835	18.5509	53.9744	AATAATACATGGTTGATCTTT	21
oar-miR-374a	2436.64	1071.85	-1.18479	0.00611458	1242.21	5166.32	901.394	1312	413.559	1489.99	TTATAATACAACCTGATAAGTG	22
oar-miR-376c-3p	46.2118	18.1251	-1.35027	0.000129349	34.8472	77.2876	26.5005	18.6064	11.655	24.1138	AACATAGAGGAAATTCCACGT	21
oar-miR-376c-5p	1.13597	0.478567	-1.24713	0.0491224	0.3111	1.4641	1.6327	0.6121	0.4856	0.338	GTGGATATTCCGTCTATGTTT	21
oar-miR-376e-3p	63.9779	21.1186	-1.59906	9.31389e-05	42.7812	117.126	32.0267	27.6648	12.1406	23.5504	AACATAGAGGAAAATCCACATT	22
oar-miR-412-3p	30.9505	105.128	1.76412	0.00115642	24.9686	40.3775	27.5053	102.58	80.5168	132.288	TGGTCGACCAGTTGGAAAGTAAT	23
oar-miR-539-3p	149.073	35.3652	-2.07561	8.9532e-05	60.6715	318.474	68.0724	47.4953	12.6263	45.9741	AATCATACAAGGACAATTTCTTT	23
oar-miR-655-3p	105.463	36.9727	-1.51221	6.47497e-05	68.2943	183.163	64.9325	48.597	24.5727	37.7483	ATAATACATGGTTAACCTCTCT	22
oar-miR-758-3p	45.9523	157.079	1.77328	0.000956959	52.5041	52.3213	33.0314	109.68	175.408	186.15	TTTGTGACCTGGTCCACTAA	20
