# Supplementary material for: Identification and profiling of microRNAs during sheep’s testicular development
Source: Front Vet Sci. 2025 Mar 31;12:1538990. doi: 10.3389/fvets.2025.1538990 (PMC11994653; doi:10.3389/fvets.2025.1538990)
Supplement: SUPPLEMENTARY TABLE S7 — Differentially expressed miRNAs between M0 and Y1. [file Table_7.xlsx]

## Sheet: Table S4
Table S7. Differentially expressed miRNAs between M0 and Y1
miRNA_id	M0_mean	Y1_mean	log2FoldChange	pValue	Expression_M0_1	Expression_M0_2	Expression_M0_3	Expression_Y1_1	Expression_Y1_2	Expression_Y1_3	Sequence	Length
miR-10016-x	0.01	25.8467	11.3358	4.14e-07	0.01	0.01	0.01	0.0816	41.6226	35.8358	ATGGATGGTGTTTGGAGCAGCAGGAC	26
miR-100-x	994.812	4276.69	2.104	0.00478008	1085.4	1097.75	801.295	1397.03	4922.01	6511.03	AACCCGTAGATCCGAACTTGTGT	23
miR-10167-y	0.597967	4.36507	2.86787	0.0193187	1.2445	0.5394	0.01	4.0796	1.8788	7.1368	CGGGTGGTCGGGGCGGGTCA	20
miR-10172-x	0.6793	3.56533	2.39192	0.0398324	0.3111	0.8476	0.8792	1.3055	3.4685	5.922	AAGTACAGGATGCCCAATGAAT	22
miR-10172-y	2.31557	11.4671	2.30806	0.0212792	3.6558	1.1558	2.1351	4.2428	13.1516	17.0068	TCACTGGGCATCCTCTGCTTTA	22
miR-10400-x	1.2024	6.3958	2.41121	0.0260314	0.8556	0.6165	2.1351	3.0189	10.5502	5.6183	GCGGCGGCGACTCTGGACG	19
miR-106-z	0.971833	5.1495	2.40565	0.0365677	0.4667	1.6952	0.7536	1.1423	5.3473	8.9589	TCAAAGTGCTTACAGTGCAGGTAGA	25
miR-10926-z	2.9775	39.8496	3.74239	5.34e-06	5.1337	2.5429	1.2559	26.4361	53.3289	39.7838	ATCCCAGCGGTGCCTCCA	18
miR-10955-z	159.684	1969.38	3.62445	8.68e-07	156.501	280.1	42.451	2159.52	1732.54	2016.07	TCCCCGTACGGGCCACCA	18
miR-10-y	430.306	153.751	-1.48477	0.000754987	618.693	353.843	318.383	188.724	144.523	128.007	ACAGATTCGATTCTAGGGGAAT	22
miR-11202-x	68.6875	329.433	2.26186	0.0082919	58.9602	136.929	10.1732	331.104	332.547	324.648	TTCCGGCTCGAAGGACCA	18
miR-11962-x	0.01	0.733267	6.19627	0.0201184	0.01	0.01	0.01	0.01	1.7343	0.4555	TAAGAACTGGCATCAAGT	18
miR-11971-z	11.1889	5.51757	-1.01996	0.0366915	10.8897	8.8615	13.8154	6.5274	5.9254	4.0999	TGAGGGGCAGAGAGCGAGAA	20
miR-11980-z	0.3834	16.3583	5.41503	8.67e-09	0.3111	0.4623	0.3768	9.9543	19.077	20.0437	GGGAACGGGCTTGGCGGAA	19
miR-11987-z	0.0709	1.76297	4.63608	0.000672359	0.01	0.0771	0.1256	1.6319	2.7459	0.9111	AGGAAACTCTGGTGGAGGT	19
miR-11988-z	0.174833	12.6656	6.17879	3.86e-05	0.3889	0.01	0.1256	0.4896	20.9558	16.5513	AGGGGATGACAGAGGATGA	19
miR-11995-z	0.01	0.427233	5.41695	0.0453608	0.01	0.01	0.01	0.0816	0.289	0.9111	TTTCCCACTTCTCAGCTGT	19
miR-12058-z	0.0326	10.7263	8.36206	1.9e-05	0.0778	0.01	0.01	0.0816	22.8346	9.2626	TTTTTCCAGTAGTCATGTA	19
miR-12395-y	0.01	3.42923	8.42174	0.000210776	0.01	0.01	0.01	0.01	6.9371	3.3406	CCCAGCACGGCAGAGCACA	19
miR-1249-y	0.9662	8.2622	3.09613	0.00195633	1.7112	0.3082	0.8792	11.6678	7.8042	5.3146	ACGCCCTTCCCCCCCTTCTTCA	22
miR-1260-z	152.896	1153.66	2.91559	7.04e-06	122.276	165.98	170.432	1609.42	1020.04	831.512	ATCCCACCGCTGCCACCA	18
miR-1264-x	0.01	2.4005	7.90719	0.000682035	0.01	0.01	0.01	0.01	4.9138	2.2777	CAGGCACTCAATAAGTATT	19
miR-1268-z	0.196733	4.51027	4.5189	4.12e-05	0.2334	0.2312	0.1256	3.4269	7.3707	2.7332	CGCGGTGGCGGGGGTGGG	18
miR-1273-z	0.01	0.497267	5.63595	0.0430235	0.01	0.01	0.01	0.01	0.7226	0.7592	TCGGCAAAACGAGACCCT	18
miR-127-y	1921.01	829.373	-1.21177	0.00558912	2016.86	1768.68	1977.49	1450.15	387.61	650.359	TCGGATCCGTCTGAGCTTGGCTTT	24
miR-127-z	87.674	22.4274	-1.96689	0.000215256	107.964	68.272	86.786	35.0034	10.2611	22.0177	TCGGATCCGTCTGAGCTTGGCTTTT	25
miR-128-x	2.153	9.38837	2.12453	0.0158744	2.1779	2.774	1.5071	9.7096	7.3707	11.0848	CGGGGCCGTAGCACTGTCTGA	21
miR-128-z	2.88373	22.1907	2.94395	0.00141591	2.4891	3.7758	2.3863	6.2827	23.8463	36.4432	TCACAGTGAACCGGTCTCTTTAG	23
miR-1292-y	0.154633	1.32073	3.09442	0.0270408	0.01	0.0771	0.3768	1.4687	1.7343	0.7592	CTCCCGCCCCGCCTCCCG	18
miR-1296-x	40.759	142.576	1.80654	0.0232883	46.2814	38.0659	37.9296	197.455	55.4968	174.775	TTAGGGCCCTGGCTCCATCT	20
miR-1304-y	0.01	3.15177	8.30002	2.98e-05	0.01	0.01	0.01	0.3264	5.6364	3.4925	ATCTCACTGGAGCCTCCA	18
miR-132-x	4.495	41.6875	3.21322	0.000275709	4.8226	4.3922	4.2702	9.3832	54.4851	61.1941	ACCGTGGCTTTCGATTGTTACT	22
miR-132-y	11.8133	43.0507	1.86562	0.0181944	13.8455	12.1749	9.4196	27.0073	51.8837	50.2612	TAACAGTCTACAGCCATGGTCG	22
miR-134-x	5.28037	1.5333	-1.784	0.00491762	5.2893	5.7792	4.7726	2.3662	0.8671	1.3666	TGTGACTGGTTGACCAGAGGGAA	23
miR-135-y	9.161	29.9875	1.71079	0.0440381	7.7784	14.1784	5.5262	17.5425	39.1657	33.2544	ATGTAGGGATGGAAGCCATGA	21
miR-136-x	0.970467	0.249533	-1.95945	0.0244173	0.9334	0.8476	1.1304	0.1632	0.4336	0.1518	ACTCCATTTGTTTTGATGAAA	21
miR-136-y	3490.17	1079.81	-1.69252	0.000121199	2891.77	3352.11	4226.64	1597.67	836.209	805.546	CATCATCGTCTCAAATGAGTCT	22
miR-1386-z	19.6687	193.422	3.29778	2.89e-05	36.5584	14.4095	8.0381	106.642	290.346	183.279	CTCCTGGCTGGCTCGCCA	18
miR-141-y	20.1209	6.9928	-1.52476	0.0042338	11.6676	24.581	24.1142	5.4667	8.5268	6.9849	TAACACTGTCTGGTAACGATGA	22
miR-146-x	683.367	7603.43	3.47592	4.43e-05	537.487	1059.22	453.397	1126.23	12529.5	9154.52	TGAGAACTGAATTCCATAGGCTGT	24
miR-146-y	4.62123	64.4271	3.80132	3.97e-07	4.1225	5.471	4.2702	37.288	62.0003	93.993	TGCCCTAGGGACTCAGTTCTGGT	23
miR-147-x	0.410333	163.965	8.64238	5.76e-10	0.7001	0.1541	0.3768	4.406	205.511	281.979	TGGAAACACTTCTGCACAAACT	22
miR-147-y	2.3043	94.6969	5.36092	1.63e-09	2.1779	2.8511	1.8839	22.3565	132.816	128.918	GTGTGCGGAAATGCTTCTGCTA	22
miR-151-z	3.6637	14.0472	1.93891	0.0458016	2.7224	3.6217	4.647	5.2219	23.5572	13.3625	TCGAGGAGCTCACAGTCTAGC	21
miR-15-x	228.864	878.75	1.94096	0.00560699	277.533	221.922	187.136	470.138	934.485	1231.63	TAGCAGCACATCATGGTTTACA	22
miR-15-y	13.7339	98.1495	2.83724	0.000740456	26.291	5.2398	9.6708	61.8474	99.4317	133.169	CGAATCATTATTTGCTGCTCT	21
miR-1782-y	0.01	0.6345	5.98755	0.0303611	0.01	0.01	0.01	0.01	1.5898	0.3037	AACATTCATTGGATCATGG	19
miR-17-x	22.5283	89.1541	1.98456	0.0199423	19.8349	27.278	20.472	25.2938	120.388	121.781	CAAAGTGCTTACAGTGCAGGTAGA	24
miR-184-x	0.01	0.540567	5.7564	0.039947	0.01	0.01	0.01	0.01	1.1562	0.4555	CCTTATCACTTTTCCAGCCAGC	22
miR-184-y	5.892	180.988	4.94099	0.000186687	7.7006	4.7004	5.275	0.9791	190.915	351.069	TGGACGGAGAACTGATAAGGGT	22
miR-184-z	0.0709	4.83737	6.09229	0.000683456	0.01	0.0771	0.1256	0.01	4.4802	10.0219	TGGACGGAGAACTGATAAGGGTAA	24
miR-187-x	0.01	0.6034	5.91504	0.0345351	0.01	0.01	0.01	0.01	0.4336	1.3666	TCCAACACAGGACCTGGG	18
miR-187-y	1.75557	13.7039	2.96458	0.00117339	1.3223	2.3117	1.6327	23.1724	11.5618	6.3776	TCGTGTCTTGTGTTGCAGCCGGA	23
miR-18-x	15.8831	59.0584	1.89465	0.0295673	15.2456	15.9507	16.4529	18.9296	101.455	56.7906	TAAGGTGCATCTAGTGCAGATAGA	24
miR-191-x	85.2211	700.686	3.03949	3.17e-06	98.7078	89.3854	67.57	515.014	603.383	983.662	CAACGGAATCCCAAAAGCAGCTGA	24
miR-191-y	13.6102	73.6743	2.43647	0.000649151	14.39	16.6442	9.7964	67.0694	63.301	90.6524	CTGCGCTTGGATTTCGTTCCC	21
miR-191-z	0.1582	1.41783	3.16387	0.0227813	0.2334	0.2312	0.01	0.408	2.0233	1.8222	CTGCGCTTGGATTTCGTTCCCTTT	24
miR-193-x	48.3318	177.649	1.87798	0.0120597	52.9709	47.3126	44.7118	286.554	108.97	137.421	TGGGTCTTTGCGGGCGAGATGA	22
miR-193-y	7.56357	37.8468	2.32303	0.00336303	6.4561	8.3221	7.9125	58.9917	23.2682	31.2804	AACTGGCCCACAAAGTCCCGCT	22
miR-194-x	7.87053	38.8178	2.30219	0.00983371	7.6228	9.7091	6.2797	9.1384	51.7392	55.5758	TGTAACAGCAACTCCATGTGGAAT	24
miR-194-y	4.1438	15.2491	1.8797	0.0410268	6.6116	1.9264	3.8934	15.2579	15.6085	14.881	CACATGGAGTTGCTGTTACAAT	22
miR-195-x	11.3826	56.6815	2.31605	0.00153613	8.4007	15.9507	9.7964	65.6823	56.0749	48.2872	TAGCAGCACAGAAATGTTGGTA	22
miR-199-x	83738.2	26289.8	-1.67138	0.000178168	91912.1	67448.5	91854.1	42829.4	16959.3	19080.7	CCCAGTGTTCAGACTACCTGTTC	23
miR-199-y	140.072	57.5778	-1.28258	0.00317064	144.523	142.94	132.754	87.9572	41.0445	43.7318	TACAGTAGTCTGCACATTGGTTAT	24
miR-199-z	15.3962	6.95393	-1.14667	0.035179	22.7907	16.4901	6.9077	10.5255	5.7809	4.5554	CCCAGTGTTCAGACTACGTGTTC	23
miR-19-z	37.9785	14.8005	-1.35954	0.0308216	41.3033	25.6598	46.9725	3.9165	34.1074	6.3776	TTGTGCAAATCTATGCAAAACT	22
miR-1-y	24.2777	248.775	3.35714	2.39e-05	28.7801	29.3585	14.6946	70.9042	437.326	238.095	TGGAATGTAAAGAAGTATGTAC	22
miR-1-z	95.5914	475.444	2.31432	0.00238294	76.1505	143.556	67.0676	175.017	735.188	516.126	TGGAATGTAAAGAAGTATGTAT	22
miR-202-z	6.765	88.4971	3.70947	3.77e-06	7.545	4.084	8.666	150.784	58.6763	56.0314	AGAGGTGTAGGGCATGGGAAACC	23
miR-204-x	733.245	2931.46	1.99925	0.00299517	788.962	561.125	849.649	3226.43	2126.65	3441.3	TTCCCTTTGTCATCCTATGCCT	22
miR-204-y	13.2867	46.693	1.81322	0.0438602	15.0123	16.1818	8.666	89.9154	16.9092	33.2544	GCTGGGAAGGCAAAGGGACGT	21
miR-2057-y	0.01	1.04673	6.70975	0.00741304	0.01	0.01	0.01	0.01	1.1562	1.974	TTGTGGTTGACTTCATTCT	19
miR-208-y	5.15633	0.208467	-4.62846	1.27e-06	3.6558	7.1662	4.647	0.3264	0.289	0.01	ATAAGACGAGCAAAAAGCTTGT	22
miR-211-z	637.376	2520.87	1.98371	0.00303368	673.609	502.408	736.111	2691.75	1895.13	2975.74	TTCCCTTTGTCATCCTATGCCT	22
miR-212-x	7.6824	32.1372	2.06461	0.015424	9.8008	6.0875	7.1589	13.4628	38.154	44.7947	ACCTTGGCTCTAGACTGCTTACT	23
miR-2137-z	0.0323667	3.1365	6.5985	3.32e-06	0.01	0.0771	0.01	2.7742	3.9021	2.7332	CGGCGGGAGCCCCGGGGA	18
miR-219-x	14.0687	4.80747	-1.54914	0.0111982	12.9121	5.9333	23.3606	2.9373	7.0816	4.4035	TGATTGTCCAAACGCAATTCT	21
miR-221-x	36.9134	155.956	2.07892	0.00610995	27.3022	65.7291	17.7089	192.722	101.889	173.257	ACCTGGCATACAATGTAGATTT	22
miR-221-z	0.582467	10.0744	4.11237	3.74e-05	0.3889	1.2329	0.1256	14.1972	7.3707	8.6553	AGCTACATTGTCTGCTGGGTTCT	23
miR-222-y	58.6688	446.118	2.92676	0.000134557	70.7834	66.0373	39.1856	852.809	192.938	292.608	AGCTACATCTGGCTACTGGGTCTC	24
miR-22-x	6.35477	56.5732	3.15421	0.000201235	6.9228	7.2433	4.8982	115.78	26.3032	27.6361	AGTTCTTCAGTGGCAAGCTTT	21
miR-22-y	23.7058	173.633	2.87273	4.42e-05	20.7683	33.5195	16.8297	261.832	107.525	151.543	AAGCTGCCAGTTGAAGAACTGTA	23
miR-2344-z	34.3454	234.819	2.77336	0.00223355	48.1482	14.9489	39.9392	41.7756	335.148	327.533	GCACGATGATGACAGATCTGAGT	23
miR-2478-z	882.325	7627.59	3.11185	1.01e-06	999.835	1195.38	451.765	6468.03	9640.1	6774.63	ATCCCACTTCTGACACCA	18
miR-25-x	22.2253	75.6996	1.76808	0.0207602	27.6911	21.6528	17.3321	54.3409	78.7649	93.993	AGGCGGAGACTTGGGCAATTGCT	23
miR-25-z	0.524967	4.69543	3.16096	0.00791311	0.2334	0.4623	0.8792	1.0607	6.648	6.3776	CATTGCACTTGTCTCGGTCTGAAAA	25
miR-2779-z	85.3247	441.157	2.37026	0.00491639	77.395	165.517	13.0619	409.596	499.182	414.693	TTCCGGCTCGAAGGACCA	18
miR-282-x	403.849	1226.12	1.60221	0.0491098	551.955	365.324	294.269	2298.64	565.229	814.505	AGAGGTGTAGGGCATGGGAAA	21
miR-2887-z	0.106833	1.78833	4.06518	0.00175057	0.2334	0.0771	0.01	0.8975	1.7343	2.7332	TCGGGACCGGGGTCCGGTGC	20
miR-2904-z	0.2129	3.10563	3.86664	0.000560597	0.2334	0.1541	0.2512	2.2846	5.0583	1.974	GCGGGAGCCTCGGTCGGCCT	20
miR-296-x	5.3415	27.9811	2.38914	0.00319958	6.6116	5.3939	4.019	15.1763	30.3498	38.4172	GAGGGCCCCCCCCAATCCTGT	21
miR-29-z	1.22497	5.265	2.10369	0.0340136	1.089	1.0788	1.5071	4.3244	7.3707	4.0999	CACCATTTGAAATCGGTTACT	21
miR-2-x	0.01	0.972033	6.60293	0.00125695	0.01	0.01	0.01	0.408	1.4452	1.0629	TCCAAAGTGGCAGTGACT	18
miR-300-y	5.8716	1.8082	-1.6992	0.0155374	4.2003	8.0139	5.4006	1.795	0.289	3.3406	TATGCAGGGGCAAGCTCTCTG	21
miR-3088-y	0.01	0.704633	6.1388	0.0220076	0.01	0.01	0.01	0.01	0.4336	1.6703	TTCATGAGCAGCTGAAGA	18
miR-3116-z	0.01	6.1325	9.26033	5.74e-05	0.01	0.01	0.01	0.01	11.7063	6.6812	CCTGGCACATAGTAGGCAC	19
miR-3120-y	0.01	0.7226	6.17513	0.003668	0.01	0.01	0.01	0.8159	0.289	1.0629	GCACAGCAAGTGTAGACAGGCA	22
miR-3154-z	0.274733	0.01	-4.77996	0.0426881	0.5445	0.1541	0.1256	0.01	0.01	0.01	CAGAAGGGGAGTTGGAGCAGA	21
miR-3195-z	0.01	0.370733	5.21231	0.040374	0.01	0.01	0.01	0.8159	0.1445	0.1518	CGCGCCGGGCCCGGGTCT	18
miR-320-z	137.41	59.7983	-1.20031	0.00877793	120.643	190.483	101.104	92.8527	27.1703	59.372	AAAAGCTGGGTTGAGAGGGAA	21
miR-323-y	0.6125	6.7789	3.46827	0.00465239	0.5445	0.5394	0.7536	0.5712	5.4919	14.2736	CACATTACACGGTCGACCTCTAA	23
miR-3284-z	0.01	3.65543	8.5139	0.000253691	0.01	0.01	0.01	0.01	8.5268	2.4295	CCCTTGGGGCTGGAAGAAC	19
miR-335-y	52.8785	281.263	2.41117	0.0222361	67.9054	37.6035	53.1266	13.2181	417.093	413.478	TTTTTCATTATTGCTCCTGACC	22
miR-338-x	4.51073	25.3367	2.48979	0.0063355	5.9116	3.8528	3.7678	8.5673	20.5222	46.9206	AACAATATCCTGGTGCTGAGT	21
miR-338-y	8.42577	49.2488	2.54721	0.00617289	9.2563	5.471	10.55	10.4439	83.2451	54.0574	TCCAGCATCAGTGATTTTGTTGA	23
miR-3432-y	7.63353	27.7864	1.86395	0.0490542	8.4784	7.0121	7.4101	51.1588	8.8159	23.3844	CAGCAACTAAAGATCCCTCAGG	22
miR-34-x	26.8161	33311.8	10.2787	8.72e-12	20.6905	30.7455	29.0124	227.073	57284.1	42424.4	AGGCAGTGTAGTTAGCTGATTGC	23
miR-34-y	6.75477	5399.44	9.64269	2.57e-11	6.4561	8.7844	5.0238	52.8722	5395.47	10750	AATCACTAGTTCCACTGCCATC	22
miR-34-z	0.1965	7.51083	5.25637	0.00201152	0.01	0.0771	0.5024	0.0816	12.429	10.0219	AGGCAGTGTAGTTAGCTGATTGCG	24
miR-3586-y	0.01	7.3955	9.5305	2.46e-05	0.01	0.01	0.01	0.01	11.8509	10.3256	CTGCTAGACTGTGAGCTCCT	20
miR-3594-x	0.01	0.786333	6.29707	0.0149564	0.01	0.01	0.01	0.01	1.5898	0.7592	AAGGGCAGAGCAGAGTGAA	19
miR-365-x	1.05753	4.9746	2.23388	0.0249813	1.089	1.0788	1.0048	7.8329	3.9021	3.1888	AGGGACTTTCAGGGGCAGCTGTG	23
miR-365-y	60.6799	219.446	1.85458	0.0133727	37.4919	103.101	41.4463	281.251	142.788	234.299	TAATGCCCCTAAAAATCCTTAT	22
miR-370-y	6.69353	1.1839	-2.49922	0.000578107	6.6116	5.9333	7.5357	2.3662	0.5781	0.6074	GCCTGCTGGGGTGGAACCTGGAA	23
miR-375-y	8.18873	1491.68	7.50908	1.22e-08	10.812	7.4745	6.2797	17.4609	1891.37	2566.21	TTTGTTCGTTCGGCTCGCGTGA	22
miR-378-z	12.2414	52.7699	2.10795	0.00671484	14.39	10.4026	11.9315	31.7396	52.3173	74.2529	ACTGGACTTGGAGTCAGAAGGCT	23
miR-379-z	10.7656	4.78277	-1.17052	0.0263126	8.2451	14.2554	9.7964	7.3434	2.6014	4.4035	TGGTAGACTATGGAACGTAGGCAT	24
miR-381-y	9.80343	3.79343	-1.36978	0.0104289	8.4007	10.7108	10.2988	3.7533	2.3124	5.3146	TATGCAGGGGCAAGCTCTCTGT	22
miR-3934-x	0.01	1.44433	7.17426	0.00281921	0.01	0.01	0.01	0.01	1.5898	2.7332	GATGTGGAAACTGAGGCATGA	21
miR-3957-y	7.4797	2.78733	-1.42409	0.0352143	7.0006	6.3957	9.0428	4.7324	0.289	3.3406	CGCACAGCACCTCACTGAGCTCT	23
miR-3963-z	0.920033	6.01847	2.70964	0.0074619	1.5557	1.0788	0.1256	5.6299	6.5035	5.922	ATCCCACTTCTGACACTA	18
miR-3968-z	258.273	2795.69	3.43624	2.39e-08	288.578	295.588	190.653	2217.12	3359.43	2810.53	ATCCCACTCCTGACACCA	18
miR-411-x	20.9311	6.41317	-1.70654	0.00205829	13.5344	33.0572	16.2017	7.8329	5.6364	5.7702	ATAGTGGACCGTATAGCGTACGA	23
miR-424-x	4792.96	1575.46	-1.60515	0.000125059	3986.11	6614.75	3778.02	2018.77	1303.02	1404.58	CAGCAGCAATTCATGTTTTGA	21
miR-4286-z	2.01127	28.7995	3.83987	3.04e-06	2.1779	2.8511	1.0048	17.7873	36.4197	32.1915	ACCCCACTCCTGGTACCA	18
miR-429-z	2.34187	0.01	-7.87152	6.72e-07	1.7112	2.9281	2.3863	0.01	0.01	0.01	TAATACTGCCTGGTAATGAAA	21
miR-433-y	2.43397	0.322133	-2.91758	0.00131964	2.5669	2.8511	1.8839	0.6527	0.01	0.3037	ATCATGATGGGCTCCTCGGTGTTT	24
miR-4492-z	0.106567	1.08973	3.35415	0.0158074	0.1556	0.1541	0.01	1.2239	1.5898	0.4555	GCGGGGCTGGGCGCGCGCC	19
miR-4497-z	0.2745	6.7659	4.6234	1.06e-05	0.4667	0.2312	0.1256	3.6717	7.5152	9.1108	GCTCCGGGACGGCTGGGA	18
miR-449-x	1.93953	812.25	8.71007	4.04e-09	2.3335	0.8476	2.6375	6.4458	1234.51	1195.79	TGGCAGTGTATTGTTAGCTGGT	22
miR-449-y	0.0326	46.0365	10.4637	7.13e-09	0.0778	0.01	0.01	0.6527	68.2148	69.242	CAGCTAACATGCAACTGCTATC	22
miR-449-z	0.01	3.60307	8.49308	0.000172298	0.01	0.01	0.01	0.01	5.6364	5.1628	TGGCAGTGTATTGTTAGCTGGTAGT	25
miR-4508-z	0.5632	4.14963	2.88126	0.00554903	0.3111	1.0017	0.3768	3.5085	6.359	2.5814	AAGCGGGGCTGGGCGCGC	18
miR-4527-z	0.01	0.694867	6.11866	0.0176866	0.01	0.01	0.01	0.01	1.0117	1.0629	TGCAAAGAGATGACTGTGA	19
miR-454-x	0.607033	3.68547	2.602	0.0141595	0.9334	0.3853	0.5024	2.1214	3.4685	5.4665	ACCCTATCGATATTGTCTCTGC	22
miR-455-x	1190.1	470.725	-1.33812	0.0025564	1084.54	962.665	1523.09	786.556	341.363	284.257	TATGTGCCTTTGGACTACATCG	22
miR-455-z	1.10603	0.261967	-2.07794	0.0250895	1.089	0.8476	1.3815	0.4896	0.1445	0.1518	TGTGCCTTTGGACTACATCGTGT	23
miR-4667-z	0.0323667	0.9888	4.9331	0.0232927	0.01	0.0771	0.01	0.01	1.5898	1.3666	ATTGGGGGCAGGAGGAGAA	19
miR-483-y	12.1569	2.4158	-2.33121	0.0006683	7.6228	9.632	19.216	4.1612	2.0233	1.0629	TCACTCCTCTCCTCCCGTCTTCT	23
miR-493-x	1.0047	0.153167	-2.71359	0.00723433	0.6223	1.387	1.0048	0.1632	0.1445	0.1518	TTGTACATGGTAGGCTTTCATAA	23
miR-493-y	19.3265	2.25377	-3.10017	2.41e-06	16.0235	23.1169	18.8392	3.5085	1.7343	1.5185	TGAAGGTCTACTGTGTGCCAAT	22
miR-497-x	78.6285	897.732	3.51316	3.46e-05	42.2367	140.397	53.2522	1653.32	218.085	821.793	CAGCAGCACACTGTGGTTTGT	21
miR-497-y	1.95047	10.683	2.45343	0.0130127	1.5557	1.1558	3.1399	14.7683	12.5735	4.7072	TCCAAACCACACTGTGGTGTT	21
miR-499-y	1.019	0.276733	-1.88059	0.0338842	0.9334	0.6165	1.5071	0.2448	0.4336	0.1518	GAACATCACAGCAAGTCTGTGC	22
miR-502-y	13.9587	42.0863	1.59218	0.0488664	14.4678	16.1048	11.3035	58.3389	32.0841	35.8358	ATGCACCTGGGCAAGGATTC	20
miR-503-x	920.011	421.055	-1.12764	0.00721895	1003.72	1240.99	515.316	629.653	257.54	375.972	TAGCAGCGGGAACAGTAAA	19
miR-503-y	17.5961	6.6506	-1.4037	0.0128621	23.413	14.1784	15.197	11.423	5.4919	3.0369	GGAGTATTGTTTCCGCTGCCCGG	23
miR-504-x	0.0711333	1.19973	4.07604	0.00465682	0.0778	0.01	0.1256	1.9582	0.5781	1.0629	AGACCCTGGTCTGCACTCT	19
miR-504-z	6.5948	24.7544	1.90828	0.0309202	4.2003	6.1645	9.4196	35.4113	21.3894	17.4624	AGACCCTGGTCTGCACTCTGTCT	23
miR-506-x	23.631	854.413	5.17618	3.5e-13	23.024	32.6719	15.197	478.216	1072.36	1012.66	TACTCAGGAAGGCATTATTCA	21
miR-506-z	0.238333	4.4293	4.21603	0.000125148	0.1556	0.3082	0.2512	2.3662	6.2145	4.7072	TACTCAGGAAGGCATTATTCACA	23
miR-507-y	789.044	12411	3.97537	2.64e-09	943.13	799.922	624.081	5327.85	17245.2	14659.9	ATTGGCACGTCTTGGAATGA	20
miR-507-z	129.729	2073.25	3.99832	1.57e-05	134.955	141.321	112.91	244.615	4561.28	1413.84	TGATTGGTACTTCTTAGAGTGA	22
miR-508-x	1.8745	88.6901	5.5642	3.91e-13	1.3223	2.5429	1.7583	69.9251	96.6858	99.4595	TACTCCAGAGGGTGTCATTC	20
miR-508-y	1.76483	47.2997	4.74423	2.86e-08	1.5557	3.2364	0.5024	35.9009	41.7671	64.2311	ATTGTCACCTTCTTGAGTGGA	21
miR-5099-z	2.31793	0.01	-7.8567	0.000442649	0.9334	6.0104	0.01	0.01	0.01	0.01	TCTTAGATCGATGTGGTGCTC	21
miR-5100-z	0.6327	3.81587	2.59242	0.00971373	0.9334	0.4623	0.5024	3.5901	3.7576	4.0999	TCGAATCCCAGCGGTGCCTCCA	22
miR-513-x	2.18397	18.9563	3.11765	0.000630066	1.4001	2.3887	2.7631	7.2618	27.8929	21.7141	TTCACAAGAAGGTGTCATTCA	21
miR-532-z	0.0970667	1.52453	3.97325	0.00237804	0.1556	0.01	0.1256	1.6319	1.8788	1.0629	CATGCCTTGAGTGTAGGACCGTAAT	25
miR-542-y	2357.48	818.915	-1.52546	0.00147099	1646.22	4078.21	1348.01	538.513	1136.53	781.706	TGTGACAGATTGATAACTGAAA	22
miR-544-z	0.519267	0.0338667	-3.93854	0.0138561	0.5445	0.3853	0.628	0.0816	0.01	0.01	ATTCTGCATTTTTAGCAAGTTCT	23
miR-547-y	0.280933	2.9678	3.40109	0.0181788	0.3889	0.0771	0.3768	0.2448	5.9254	2.7332	TGATTGGTACTTCTTGGAGTGA	22
miR-592-x	0.693833	0.1021	-2.76461	0.0242096	1.0112	0.6935	0.3768	0.01	0.1445	0.1518	TTGTGTCAATATGCGATGATGT	22
miR-596-z	0.01	0.7839	6.2926	0.0161794	0.01	0.01	0.01	0.01	1.7343	0.6074	AGCCTGCCAGGCTCCTCTG	19
miR-6123-z	5.6544	34.1964	2.5964	0.00578487	6.2227	4.084	6.6565	7.1802	46.9699	48.439	TGCCAAGCCCACGTTCAAAGGCT	23
miR-6131-z	2.05367	11.37	2.46895	0.00400262	2.0224	2.0035	2.1351	14.6867	9.2495	10.1737	GGCTGGTCCGATGGTAGTGG	20
miR-615-y	92.4814	23.4696	-1.97837	0.000966714	129.744	60.4122	87.2884	46.9975	14.4523	8.9589	TCCGAGCCTGGGTCTCCCTCT	21
miR-6236-z	0.2093	4.47617	4.41862	7.46e-05	0.1556	0.4623	0.01	5.8747	3.7576	3.7962	CCGTCGCCGGCAGTCGGA	18
miR-6238-z	0.0809	1.13023	3.80434	0.00541512	0.1556	0.0771	0.01	1.1423	0.5781	1.6703	TATTAGTCAGCGGAGGAAAAGAA	23
miR-628-y	19.1764	85.5807	2.15795	0.00418099	20.146	24.1957	13.1875	48.5478	92.6391	115.555	TTCTAGTAAGAGTGGCAGTCGA	22
miR-6349-z	0.01	0.9022	6.49538	0.0106503	0.01	0.01	0.01	0.01	0.7226	1.974	TGGGGAATGTGGAAGGGGC	19
miR-6412-z	8.50367	116.895	3.78099	4.08e-06	15.1679	7.7056	2.6375	76.2078	171.982	102.496	AACCATCCTCTGCTACCA	18
miR-6521-z	0.01	0.360767	5.17299	0.0290079	0.01	0.01	0.01	0.4896	0.289	0.3037	GTGGTGCCAGCTCTGAGCAGAGT	23
miR-6566-y	0.01	0.689967	6.10845	0.0186063	0.01	0.01	0.01	0.01	1.3007	0.7592	ACAGTCCATGGGGTCGCA	18
miR-6596-x	0.353433	3.63947	3.36422	0.00493147	0.01	0.9247	0.1256	3.8349	4.0466	3.0369	CCGGGCCCGGGTCTTCCCG	19
miR-660-x	4.63477	30.5944	2.7227	0.000497633	3.2669	6.2416	4.3958	24.6411	38.4431	28.699	TACCCATTGCATATCGGAGCTGTA	24
miR-6632-x	0.01	5.27693	9.04356	8.91e-05	0.01	0.01	0.01	0.01	11.4173	4.4035	AGAGTTGAGAGGAGAGGAT	19
miR-664-y	1.8629	8.9426	2.26314	0.0151488	2.8002	1.1558	1.6327	7.8329	11.7063	7.2886	TATTCATTTATCTCCCAGCCTACT	24
miR-665-x	0.567067	0.0338667	-4.06558	0.0136401	0.3111	0.3853	1.0048	0.0816	0.01	0.01	AGGGGTCTTGGCCTCTGCCCATT	23
miR-665-y	11.8148	5.37903	-1.13518	0.0366349	12.7566	11.6355	11.0523	10.0359	2.4569	3.6443	ACCAGTAGGCCGAGGCCCCTCAAT	24
miR-6895-x	0.01	0.788767	6.30153	0.0141365	0.01	0.01	0.01	0.01	1.4452	0.9111	ATGGCCAGGCACAGAGCAA	19
miR-6921-x	0.01	1.02963	6.68599	0.00824707	0.01	0.01	0.01	0.01	2.1678	0.9111	GTCATGAGGAAGGAAGCC	18
miR-6936-y	0.01	0.3917	5.29168	0.0329241	0.01	0.01	0.01	0.7343	0.289	0.1518	GGCGGCGCGCGCGGGCGC	18
miR-6937-x	0.0323667	1.15263	5.15428	0.00292364	0.01	0.0771	0.01	0.9791	2.0233	0.4555	TCTAAGGGCTGGGTCGGT	18
miR-708-y	387.278	156.768	-1.30474	0.0173563	482.572	151.262	528.001	148.826	275.316	46.1613	CATCTAGACTGTGAGCTTCTAGA	23
miR-7267-y	0.01	0.494833	5.62887	0.0441882	0.01	0.01	0.01	0.01	0.8671	0.6074	CCATCCATCCATCCATCC	18
miR-7294-x	0.01	1.2803	7.00034	0.00411242	0.01	0.01	0.01	0.01	2.3124	1.5185	GAAGCAACAGTTAGAACT	18
miR-735-x	0.254533	3.42043	3.74825	0.000657902	0.1556	0.2312	0.3768	3.2637	2.7459	4.2517	GGCTGGTCCGAAGGTAGT	18
miR-735-y	0.01	0.8536	6.41549	0.00150091	0.01	0.01	0.01	0.6527	1.3007	0.6074	CCCACTGCTAAATTTGAC	18
miR-7550-x	69.8183	344.368	2.30227	0.00691148	60.0492	138.856	10.55	353.379	346.421	333.303	TTCCGGCTCGAAGGACCA	18
miR-7550-z	11.3647	90.1774	2.9882	0.00106568	12.601	20.1117	1.3815	67.9669	131.805	70.7605	ATCCGGCTCGAAGGACCA	18
miR-7578-z	0.01	0.543033	5.76297	0.0372461	0.01	0.01	0.01	0.01	1.0117	0.6074	CACACGGCTCTGTCTCCT	18
miR-7705-z	0.428367	0.0338667	-3.66091	0.0368047	0.3889	0.7706	0.1256	0.0816	0.01	0.01	AATAGCTCAGAATGTCACTTCT	22
miR-7857-y	0.209767	3.22567	3.94274	0.0036551	0.3111	0.3082	0.01	0.4896	4.4802	4.7072	ATTGTTCTCCAACCTGGCTCTTT	23
miR-7859-z	14.847	233.617	3.9759	3.63e-08	11.0453	22.1922	11.3035	143.277	179.931	377.642	AAAAACTGGCAGCTTCATGTAA	22
miR-7977-z	72.8435	567.578	2.96195	8.43e-06	93.1074	69.659	55.7641	349.789	665.383	687.561	TTCCCGGCCAATGCACCA	18
miR-7-x	27.3194	109.895	2.00813	0.0493205	22.8685	31.2078	27.882	10.3623	218.952	100.371	TGGAAGACTAGTGATTTTGTTGTT	24
miR-8112-z	0.183867	1.2972	2.81867	0.0377009	0.2334	0.3082	0.01	1.795	0.5781	1.5185	TCCCCGGCACCTCCACCG	18
miR-880-x	0.01	1.0492	6.71315	0.00745134	0.01	0.01	0.01	0.01	1.0117	2.1259	CAGATGGATATGAGGCAC	18
miR-885-x	0.300667	2.87647	3.25806	0.00898988	0.6223	0.1541	0.1256	0.8159	4.6247	3.1888	TCCATTACACTACCCTGCCTCT	22
miR-9173-z	0.01	0.689967	6.10845	0.018639	0.01	0.01	0.01	0.01	1.3007	0.7592	TCACTTGAGCCTGGACTCTG	20
miR-9186-z	0.01	1.67623	7.38908	0.00142405	0.01	0.01	0.01	0.2448	4.4802	0.3037	AGGTGTCATGGCTGGGAGT	19
miR-9226-x	16.2904	130.386	3.0007	2.07e-05	21.7795	15.4113	11.6803	86.4069	152.905	151.846	AGGTCCCTGTTCGGGCGCCA	20
miR-9277-z	19.3524	213.036	3.46051	3.89e-06	27.6133	25.0433	5.4006	208.062	207.679	223.366	ATCCTGCCGACTACGCCA	18
miR-9298-z	0.0323667	0.516367	3.99582	0.0375749	0.01	0.0771	0.01	0.6527	0.289	0.6074	TTATTGTCATGTTCTGATT	19
miR-935-z	0.01	1.10783	6.7916	0.000708354	0.01	0.01	0.01	0.4896	1.0117	1.8222	CAGTTACCGCTTCCGCTACCGC	22
miR-95-y	3.85877	25.5969	2.72976	0.00348325	2.1779	7.0121	2.3863	7.9145	40.1773	28.699	TTCAACGGGTATTTATTGAGC	21
miR-9642-y	0.01	0.327367	5.03284	0.042084	0.01	0.01	0.01	0.2448	0.4336	0.3037	GAGCCCTGACCTCTGACC	18
miR-98-y	6.48057	28.6997	2.14685	0.0228118	9.723	3.3134	6.4053	48.4662	27.4593	10.1737	CTATACAACTTACTACTTTCCT	22
miR-9993-y	26.5588	358.163	3.75336	3.52e-08	40.2921	23.8104	15.5738	324.495	434.002	315.993	ATCTCGCTGGGGCCTCCA	18
miR-9995-y	21.421	259.769	3.60013	4.15e-07	34.6916	19.6494	9.922	215.813	329.801	233.692	ATCTCGGTGGAACCTCCA	18
miR-9-x	0.01	3.75247	8.5517	0.000162063	0.01	0.01	0.01	0.01	5.7809	5.4665	TCTTTGGTTATCTAGCTGTATGAT	24
novel-m0002-5p	13.8473	76.3324	2.46269	0.00582795	9.4119	29.7438	2.3863	85.591	70.6717	72.7345	GAGGGTTTGGGTTTGGTCGTGGGA	24
novel-m0006-5p	3.05077	100.788	5.04601	2.21e-11	3.2669	2.6199	3.2655	64.4584	114.607	123.299	CATTCCAAGGCTTGCCATTCA	21
novel-m0009-3p	1.15383	33.9294	4.87803	1.19e-09	1.1668	1.5411	0.7536	29.3734	36.2752	36.1395	AGTAGTGCCTCTCTGAGTGTA	21
novel-m0010-3p	3.33153	49.1854	3.88397	8.63e-06	1.789	5.3169	2.8887	15.829	61.4222	70.3049	AATGGTGCTTTTTTGTGAAG	20
novel-m0016-3p	7.73867	55.1729	2.8338	0.0121222	8.7118	11.8667	2.6375	2.2846	68.9374	94.2967	AAAACTCAGATGAACTTTTTGG	22
novel-m0017-3p	7.73867	55.1729	2.8338	0.0121429	8.7118	11.8667	2.6375	2.2846	68.9374	94.2967	AAAACTCAGATGAACTTTTTGG	22
novel-m0019-3p	7.73867	55.1729	2.8338	0.0120896	8.7118	11.8667	2.6375	2.2846	68.9374	94.2967	AAAACTCAGATGAACTTTTTGG	22
novel-m0020-3p	7.73867	55.1729	2.8338	0.0120453	8.7118	11.8667	2.6375	2.2846	68.9374	94.2967	AAAACTCAGATGAACTTTTTGG	22
novel-m0021-3p	2.41327	46.188	4.25846	4.17e-06	2.0224	3.0823	2.1351	11.5046	33.6738	93.3856	AAAACTGGCAGCTTCATGTAAT	22
novel-m0023-5p	0.01	29.8492	11.5435	4.66e-07	0.01	0.01	0.01	0.0816	68.3593	21.1067	ATGCTCTCACCTACACCTC	19
novel-m0026-5p	3.48587	14.8173	2.0877	0.0252777	4.9004	2.5429	3.0143	5.8747	20.8113	17.766	AAAGTTCGTTCAGGCTTTTCT	21
novel-m0027-5p	3.48587	14.8173	2.0877	0.0252768	4.9004	2.5429	3.0143	5.8747	20.8113	17.766	AAAGTTCGTTCAGGCTTTTCT	21
novel-m0028-5p	3.48587	14.8173	2.0877	0.0253693	4.9004	2.5429	3.0143	5.8747	20.8113	17.766	AAAGTTCGTTCAGGCTTTTCT	21
novel-m0029-3p	4.979	18.003	1.85431	0.0376085	5.9894	5.9333	3.0143	22.438	9.2495	22.3214	ACAGGGTAGAACCACGGACAGGA	23
novel-m0030-5p	17.5787	7.1703	-1.29372	0.0089467	14.4678	22.1922	16.0761	7.9145	7.3707	6.2257	AGGACTCCATTTGTTTTGATGA	22
novel-m0032-3p	0.01	23.1747	11.1783	1.01e-07	0.01	0.01	0.01	0.2448	32.2286	37.0506	CCGGGTGGGACGGGAGAGG	19
novel-m0033-3p	1.65073	16.7329	3.34151	6.22e-05	1.5557	1.387	2.0095	18.6848	19.3661	12.1477	TTGGACACTTCAGTACTGCTAC	22
novel-m0036-3p	0.675067	15.3596	4.50797	7.64e-07	1.089	0.3082	0.628	12.9733	17.9208	15.1847	TACTGTGCCACGGATGGGTAGC	22
novel-m0037-3p	0.675067	15.3596	4.50797	7.41e-07	1.089	0.3082	0.628	12.9733	17.9208	15.1847	TACTGTGCCACGGATGGGTAGC	22
novel-m0038-3p	3.11473	23.7973	2.93362	0.000472947	3.3447	3.2364	2.7631	10.8519	27.8929	32.647	GGGGAGGACACCATCTGAGTGGT	23
novel-m0040-3p	0.01	18.6752	10.8669	2.22e-06	0.01	0.01	0.01	0.01	24.2798	31.7359	TACCGTCTGAGCTGCCAGGA	20
novel-m0041-3p	0.01	21.3499	11.06	1.61e-06	0.01	0.01	0.01	0.01	27.7484	36.2913	TACCGTCTGAGCTGCCAGGA	20
novel-m0042-5p	1.62527	10.9181	2.74797	0.0036583	1.9446	1.9264	1.0048	14.1156	3.7576	14.881	AGAGGGTCCCTGTGGTCACAAG	22
novel-m0043-3p	2.15667	10.9736	2.34716	0.012189	3.3447	1.6182	1.5071	5.7115	11.4173	15.792	TCTGAACAAACTTTTTGGCCACC	23
novel-m0044-3p	2.15667	10.9736	2.34716	0.0121751	3.3447	1.6182	1.5071	5.7115	11.4173	15.792	TCTGAACAAACTTTTTGGCCACC	23
novel-m0045-3p	1.5401	13.2978	3.11009	0.000293981	1.1668	1.6952	1.7583	9.5464	12.429	17.9179	CCCTGTGACAGTGAGCGGC	19
novel-m0047-3p	1.7967	15.7451	3.13148	0.0143111	1.4001	3.2364	0.7536	0.3264	18.2099	28.699	AAAAACTCAGATGAACTTTTT	21
novel-m0048-3p	0.01	10.2099	9.99575	4.18e-06	0.01	0.01	0.01	0.0816	14.4523	16.0957	AGCAGGCACTCAATAAGTA	19
novel-m0049-3p	0.0323667	9.439	8.18798	4.94e-05	0.01	0.0771	0.01	0.01	13.7297	14.5773	TTCCGCTGTGTCGGCTCT	18
novel-m0052-3p	4.63153	0.224767	-4.36499	0.00111998	0.5445	0.5394	12.8107	0.0816	0.289	0.3037	TCAGCCACTTGTAGGCTCATCT	22
novel-m0053-5p	0.01	11.7497	10.1984	3.21e-06	0.01	0.01	0.01	0.0816	16.1866	18.9808	TTGTGTAGCCGAGTTTTAT	19
novel-m0054-5p	0.969767	6.85353	2.82114	0.0045762	1.9446	0.4623	0.5024	6.3642	7.5152	6.6812	TTTCCCGGCCAACGCACCA	19
novel-m0055-5p	0.01	9.07557	9.82584	1.59e-05	0.01	0.01	0.01	0.01	11.2728	15.9439	TTCATGGGGTTGCAAAGAG	19
novel-m0056-5p	0.01	18.5972	10.8609	7.36e-07	0.01	0.01	0.01	0.0816	27.3148	28.3953	GGCACTGACGTCACGTGACCCGGGG	25
novel-m0057-3p	0.01	17.0026	10.7315	5.57e-06	0.01	0.01	0.01	0.1632	48.4151	2.4295	AAGGGAATCTGGAGATGTC	19
novel-m0058-3p	0.01	17.0026	10.7315	5.49e-06	0.01	0.01	0.01	0.1632	48.4151	2.4295	AAGGGAATCTGGAGATGTC	19
novel-m0063-3p	0.01	13.0696	10.352	1.33e-05	0.01	0.01	0.01	0.01	32.5176	6.6812	ACTGTTCTTAGCTGAACCCAGAGA	24
novel-m0064-3p	0.832267	5.6559	2.76464	0.00568541	1.1668	1.0788	0.2512	4.3244	5.2028	7.4405	TGTGGGGACCTCTCATGTCT	20
novel-m0065-5p	0.832267	5.6559	2.76464	0.0055569	1.1668	1.0788	0.2512	4.3244	5.2028	7.4405	TGTGGGGACCTCTCATGTCT	20
novel-m0066-3p	4.74883	1.59063	-1.57797	0.0402282	4.8226	8.168	1.2559	0.3264	2.1678	2.2777	GAAAATCCGAACGAACTTTTTG	22
novel-m0068-3p	0.01	7.47277	9.5455	0.000483394	0.01	0.01	0.01	0.01	22.2565	0.1518	CCAGGACACCAGCCTCACC	19
novel-m0073-5p	0.01	4.73727	8.88791	0.000120476	0.01	0.01	0.01	0.01	10.4056	3.7962	TCTTGGGCACTTGTGGGCA	19
novel-m0074-5p	0.123	3.19817	4.70051	0.000813886	0.2334	0.01	0.1256	1.3055	7.2261	1.0629	TGCCTAGAGAGGTTCTGTTTACT	23
novel-m0076-3p	0.0711333	4.54883	5.99883	0.000137513	0.0778	0.01	0.1256	0.3264	9.8276	3.4925	TCTTTGCGACCCCATGGACT	20
novel-m0078-3p	0.1577	2.61183	4.04981	0.00107995	0.0778	0.3853	0.01	3.6717	1.7343	2.4295	TACTGTGCCACAGCTGGGTAGA	22
novel-m0079-3p	0.1577	2.61183	4.04981	0.00104896	0.0778	0.3853	0.01	3.6717	1.7343	2.4295	TACTGTGCCACAGCTGGGTAGA	22
novel-m0083-3p	0.01	4.86047	8.92495	8.89e-05	0.01	0.01	0.01	0.01	9.1049	5.4665	CTGCTGTGTAGTTACTAAG	19
novel-m0085-3p	0.01	10.3593	10.0167	3.94e-06	0.01	0.01	0.01	0.0816	14.5968	16.3994	TCCAGAAGACGAGGACACCCCAGC	24
novel-m0086-5p	0.367967	8.384	4.50999	7.1e-05	0.5445	0.3082	0.2512	1.5503	10.6947	12.907	ATGCAAGCAACACTCTGTGG	20
novel-m0087-5p	0.01	4.14797	8.69626	7.84e-06	0.01	0.01	0.01	0.408	5.2028	6.8331	CCCTTGGAGAATTTGGAAA	19
novel-m0088-3p	0.01	4.11407	8.68442	0.000122614	0.01	0.01	0.01	0.01	5.3473	6.9849	TAGGAGTCCTGGAATCCC	18
novel-m0090-3p	0.01	4.36897	8.77115	0.000114993	0.01	0.01	0.01	0.01	8.2378	4.8591	CTGGGTCAGGAAGATCTCC	19
novel-m0094-3p	0.01	3.11333	8.28232	0.000457845	0.01	0.01	0.01	0.01	7.6597	1.6703	AGCTGGAGGCAAAGATCTC	19
novel-m0101-5p	0.296867	1.7763	2.58099	0.0347096	0.3111	0.0771	0.5024	1.4687	1.7343	2.1259	ACACTGGTGCTCTGTGGGA	19
novel-m0102-3p	0.162233	1.64843	3.34495	0.0243086	0.4667	0.01	0.01	2.611	1.8788	0.4555	CCTCCCCTTCCTCCCTCCCTCCC	23
novel-m0103-5p	0.1577	1.862	3.5616	0.00547855	0.0778	0.3853	0.01	2.7742	1.4452	1.3666	TAGAGCCTGGGAGCCTCAGCT	21
novel-m0104-5p	0.1577	1.862	3.5616	0.00560085	0.0778	0.3853	0.01	2.7742	1.4452	1.3666	TAGAGCCTGGGAGCCTCAGCT	21
novel-m0110-5p	0.01	5.66053	9.14479	6.18e-05	0.01	0.01	0.01	0.01	9.683	7.2886	TGGAATCTGATGTTTGAAAGTGTGG	25
novel-m0111-3p	0.222667	7.52897	5.07949	0.00101541	0.1556	0.01	0.5024	0.3264	16.1866	6.0739	GGTGAGCTGGGGGCCCAGGGAAC	23
novel-m0112-5p	0.222667	7.52897	5.07949	0.00101118	0.1556	0.01	0.5024	0.3264	16.1866	6.0739	GGTGAGCTGGGGGCCCAGGGAAC	23
novel-m0113-3p	0.222667	7.52897	5.07949	0.00101094	0.1556	0.01	0.5024	0.3264	16.1866	6.0739	GGTGAGCTGGGGGCCCAGGGAAC	23
novel-m0115-3p	0.184333	2.37233	3.68592	0.00365388	0.3889	0.1541	0.01	3.8349	1.1562	2.1259	TCTGGTGGGAAGGAAGGGAC	20
novel-m0117-3p	0.01	1.38817	7.11704	0.000495479	0.01	0.01	0.01	0.3264	2.1678	1.6703	CCCAAATGAACTTGTTGGCC	20
novel-m0118-3p	0.01	1.38817	7.11704	0.000492808	0.01	0.01	0.01	0.3264	2.1678	1.6703	CCCAAATGAACTTGTTGGCC	20
novel-m0119-3p	0.01	1.38817	7.11704	0.000490539	0.01	0.01	0.01	0.3264	2.1678	1.6703	CCCAAATGAACTTGTTGGCC	20
novel-m0120-3p	0.01	3.84993	8.58869	5.28e-05	0.01	0.01	0.01	0.1632	3.035	8.3516	TCGCCGTCAGACACGCCCTCG	21
novel-m0121-3p	0.01	2.48707	7.9583	0.000803662	0.01	0.01	0.01	0.01	5.7809	1.6703	CAGCTGTCACTGGTGACCC	19
novel-m0122-5p	0.01	3.46097	8.43503	0.000187361	0.01	0.01	0.01	0.01	5.0583	5.3146	CTACCCACTCCAGTATTCT	19
novel-m0123-5p	0.01	3.46097	8.43503	0.00018253	0.01	0.01	0.01	0.01	5.0583	5.3146	CTACCCACTCCAGTATTCT	19
novel-m0125-3p	0.0549667	1.42723	4.69852	0.0160456	0.0778	0.0771	0.01	0.01	2.6014	1.6703	TAAACACAAATGAATTTTTGGC	22
novel-m0126-3p	0.0844667	3.40227	5.33197	0.000447725	0.2334	0.01	0.01	0.5712	4.6247	5.0109	CAGAGACCTCTCATCATTCTT	21
novel-m0127-3p	0.01	2.0413	7.67334	0.00162224	0.01	0.01	0.01	0.01	5.2028	0.9111	ATAGACCTGTGGGATGCCC	19
novel-m0128-3p	0.01	2.0413	7.67334	0.0016243	0.01	0.01	0.01	0.01	5.2028	0.9111	ATAGACCTGTGGGATGCCC	19
novel-m0129-5p	0.01	2.50237	7.96715	0.000751312	0.01	0.01	0.01	0.01	1.8788	5.6183	TCTAGTTCCAGGACCAGGG	19
novel-m0133-5p	0.01	2.4511	7.93729	0.000653233	0.01	0.01	0.01	0.01	4.9138	2.4295	CAGTGCTGAAGAACCTGCC	19
novel-m0135-5p	0.5452	0.0572667	-3.25102	0.0114396	0.6223	0.3853	0.628	0.01	0.01	0.1518	TTTTGCAATATGTTCCTGAATATTT	25
novel-m0142-5p	0.01	1.90167	7.57112	0.00160238	0.01	0.01	0.01	0.01	4.4802	1.2148	ACAGAGGAGCCTGGTGGGC	19
novel-m0143-3p	0.0580333	6.00943	6.6942	0.000296556	0.01	0.1541	0.01	0.0816	11.4173	6.5294	TAGCACTGTGAGTGACCTTGTGAAG	25
novel-m0148-5p	0.01	1.94807	7.6059	0.00133374	0.01	0.01	0.01	0.01	1.7343	4.0999	TAGAGCTTCTGGAAGACATCTGGGC	25
novel-m0149-5p	0.1582	2.48593	3.97397	0.00111535	0.2334	0.2312	0.01	3.3453	2.7459	1.3666	TCTGCATCCGAGGACTCAACCC	22
novel-m0152-3p	0.774633	0.0548333	-3.82039	0.0303951	0.2334	2.0805	0.01	0.01	0.1445	0.01	CAATCAAGATATAGAACATTT	21
novel-m0154-5p	0.01	2.18337	7.77041	0.00174068	0.01	0.01	0.01	0.01	5.7809	0.7592	TGGCCCGAGTACTCTCTTT	19
novel-m0156-3p	0.1094	2.2228	4.34469	0.00362343	0.01	0.3082	0.01	0.408	2.3124	3.948	TAACACATGTCATAACGCGGGGC	23
novel-m0158-5p	0.784733	0.0338667	-4.53426	0.00393855	1.1668	0.3082	0.8792	0.0816	0.01	0.01	AAAGGTTCATTTGTGTTTTTCT	22
novel-m0159-5p	0.784733	0.0338667	-4.53426	0.00391042	1.1668	0.3082	0.8792	0.0816	0.01	0.01	AAAGGTTCATTTGTGTTTTTCT	22
novel-m0161-5p	0.01	1.9505	7.6077	0.00140667	0.01	0.01	0.01	0.01	1.5898	4.2517	CAACGACCTTGTATGTATT	19
novel-m0162-3p	0.01	2.69507	8.07418	0.000533407	0.01	0.01	0.01	0.01	2.4569	5.6183	TCCCAGTCCAGTGCTCTTTC	20
novel-m0164-5p	0.01	1.42237	7.15215	0.00314899	0.01	0.01	0.01	0.01	2.8905	1.3666	ACACACAAGAGCAATGCAC	19
novel-m0166-3p	0.01	1.59073	7.31355	0.00127402	0.01	0.01	0.01	0.0816	3.324	1.3666	ACGGAAACCATGACTTTGG	19
novel-m0174-3p	0.132	1.00667	2.93098	0.0492804	0.0778	0.3082	0.01	1.0607	0.289	1.6703	AAAGGCCCAAATGAACTTTTTG	22
novel-m0175-3p	0.132	1.00667	2.93098	0.0489581	0.0778	0.3082	0.01	1.0607	0.289	1.6703	AAAGGCCCAAATGAACTTTTTG	22
novel-m0176-3p	0.132	1.00667	2.93098	0.0489696	0.0778	0.3082	0.01	1.0607	0.289	1.6703	AAAGGCCCAAATGAACTTTTTG	22
novel-m0177-5p	0.1613	1.21547	2.91369	0.0191629	0.1556	0.0771	0.2512	0.9791	1.3007	1.3666	CACTTCAGGAAGTACCATCCA	21
novel-m0181-5p	0.0323667	0.951167	4.87712	0.021119	0.01	0.0771	0.01	0.2448	2.4569	0.1518	TTCCCGGCCAGTGCACCA	18
novel-m0186-3p	0.01	1.47053	7.2002	0.00305366	0.01	0.01	0.01	0.01	3.035	1.3666	TCCAGTGATTAAGAATCTCT	20
novel-m0187-5p	0.01	1.16693	6.86658	0.00290612	0.01	0.01	0.01	0.0816	1.4452	1.974	CAAGAAGTTTGTTTGGGCTTTT	22
novel-m0188-5p	0.01	1.16693	6.86658	0.00289519	0.01	0.01	0.01	0.0816	1.4452	1.974	CAAGAAGTTTGTTTGGGCTTTT	22
novel-m0192-3p	0.01	2.41027	7.91305	0.000615466	0.01	0.01	0.01	0.01	4.3357	2.8851	ACTGAGCCTTGTATGAATT	19
novel-m0194-3p	0.01	1.53337	7.26056	0.00212691	0.01	0.01	0.01	0.01	2.3124	2.2777	TAAGAGGATCAGCTTTGATT	20
novel-m0196-3p	0.01	1.99803	7.64244	0.00139687	0.01	0.01	0.01	0.01	4.7693	1.2148	AAAAACCCAGACAAACTTTTCG	22
novel-m0200-5p	0.01	2.30413	7.84808	0.000763605	0.01	0.01	0.01	0.01	4.6247	2.2777	TCCTTGCATGCCGGCTCCTGCCTG	24
novel-m0201-5p	0.01	2.04927	7.67896	0.00114832	0.01	0.01	0.01	0.01	1.7343	4.4035	TGCTGCTGCCTGGAGAGAA	19
novel-m0203-3p	0.144867	1.52117	3.39238	0.0456219	0.0778	0.2312	0.1256	0.01	3.035	1.5185	GCTGGTTTCAGGACAGATCT	20
novel-m0204-3p	0.144867	1.52117	3.39238	0.0454053	0.0778	0.2312	0.1256	0.01	3.035	1.5185	GCTGGTTTCAGGACAGATCT	20
novel-m0208-5p	0.01	0.897333	6.48757	0.00948394	0.01	0.01	0.01	0.01	1.0117	1.6703	AGGCGGCAGCAAAGAATGT	19
novel-m0209-5p	0.01	1.36687	7.09473	0.00410432	0.01	0.01	0.01	0.01	3.1795	0.9111	TACTGTTTAAGAACATGAAAAC	22
novel-m0211-3p	0.0585333	2.16693	5.21025	0.00742328	0.1556	0.01	0.01	0.01	3.7576	2.7332	AATCACTAGTTCCACTGCCATCAAA	25
novel-m0212-3p	0.01	1.22967	6.94212	0.00453761	0.01	0.01	0.01	0.01	2.3124	1.3666	CAAAGAATTCAGTGAGAGA	19
novel-m0215-3p	0.01	0.6369	5.99299	0.0262404	0.01	0.01	0.01	0.01	1.4452	0.4555	TTCTCAGTCTGCTAGCTTTCTGATT	25
novel-m0221-5p	0.01	2.66233	8.05655	8.73e-05	0.01	0.01	0.01	0.2448	3.035	4.7072	TGCCTTTGGTCAGTCTGTCCGTCTC	25
novel-m0222-5p	0.638667	0.0572667	-3.4793	0.00630583	0.7001	0.4623	0.7536	0.01	0.01	0.1518	TGGCTTGCACCCTCTGGCCTCC	22
novel-m0225-3p	0.01	1.64727	7.36393	0.000630125	0.01	0.01	0.01	0.1632	1.5898	3.1888	CAACACGCGTCAGTCAGGCTCT	22
novel-m0227-3p	0.01	1.237	6.9507	0.0041384	0.01	0.01	0.01	0.01	1.8788	1.8222	TAGAATGCTGAAAATGAGGGTGA	23
novel-m0234-5p	0.01	0.935733	6.54803	0.00888316	0.01	0.01	0.01	0.01	1.7343	1.0629	TCCACCCGGACTTGGATGACTGGGA	25
novel-m0237-3p	0.01	0.993667	6.63469	0.00762091	0.01	0.01	0.01	0.01	1.3007	1.6703	TAGAATCATACTGGGACTTGCCTGG	25
novel-m0239-5p	0.01	1.03207	6.68939	0.00781548	0.01	0.01	0.01	0.01	2.0233	1.0629	TCCAAGGAGGCTGCTTATTGCTCT	24
novel-m0243-3p	0.01	1.74093	7.44372	0.0107213	0.01	0.01	0.01	0.01	5.2028	0.01	TTCCTATCTCACATTACTTGC	21
novel-m0244-3p	1.088	0.01	-6.76553	0.00257914	1.2445	0.01	2.0095	0.01	0.01	0.01	AACCCGAACGAACTTTTGGGCT	22
novel-m0257-5p	0.01	0.762	6.25172	0.00904614	0.01	0.01	0.01	0.0816	1.4452	0.7592	TTCTCCTATAGATGCCGTCACAG	23
novel-m0258-3p	0.01	0.897333	6.48757	0.00936015	0.01	0.01	0.01	0.01	1.0117	1.6703	TTGAGGAACCACAGTGCCACT	21
novel-m0263-3p	0.01	0.9717	6.60244	0.0138754	0.01	0.01	0.01	0.01	2.6014	0.3037	CTGGGCACGTAGTAAACAC	19
novel-m0270-3p	0.01	0.694867	6.11866	0.017797	0.01	0.01	0.01	0.01	1.0117	1.0629	TTCAAATGAACTTTGTGGCCAACCC	25
novel-m0274-5p	0.01	0.877767	6.45577	0.0130851	0.01	0.01	0.01	0.01	2.1678	0.4555	AAGGCCAGGAAGGACCTCC	19
novel-m0278-3p	0.01	0.921967	6.52664	0.0346971	0.01	0.01	0.01	0.01	2.7459	0.01	CCTCGTCCTAGGATTGTCC	19
novel-m0285-5p	0.01	0.7479	6.22477	0.0160794	0.01	0.01	0.01	0.01	0.8671	1.3666	TTTCCCTTCCCCAGAACTTTGT	22
novel-m0288-5p	0.400333	0.01	-5.32313	0.013836	0.5445	0.1541	0.5024	0.01	0.01	0.01	AGAAGTTCGTTTGGGTTTTCCT	22
novel-m0289-3p	0.01	1.16683	6.86645	0.0080573	0.01	0.01	0.01	0.01	3.035	0.4555	CCTGGATTCTGAACTGCTT	19
novel-m0293-5p	0.01	0.663233	6.05144	0.0142501	0.01	0.01	0.01	0.0816	1.3007	0.6074	TGAGGATTGGAATTGGATGAGTGA	24
novel-m0311-5p	0.01	0.735733	6.20111	0.0181786	0.01	0.01	0.01	0.01	1.5898	0.6074	TGCTGAGACAAATGGCCCAAGCTCC	25
novel-m0315-5p	0.01	0.689967	6.10845	0.0185151	0.01	0.01	0.01	0.01	1.3007	0.7592	TTTCAATGGCATCACTGAC	19
novel-m0325-3p	0.01	0.7455	6.22014	0.015564	0.01	0.01	0.01	0.01	1.0117	1.2148	TAGTGGTAAAGAACCCGAG	19
novel-m0326-3p	0.01	0.7455	6.22014	0.0153794	0.01	0.01	0.01	0.01	1.0117	1.2148	TAGTGGTAAAGAACCCGAG	19
novel-m0327-3p	0.01	0.7455	6.22014	0.0153837	0.01	0.01	0.01	0.01	1.0117	1.2148	TAGTGGTAAAGAACCCGAG	19
novel-m0328-5p	0.0326	0.484333	3.89306	0.0474555	0.0778	0.01	0.01	0.5712	0.5781	0.3037	TCAAGCACCACAGCTCCTGAGC	22
novel-m0335-5p	0.0904	0.835067	3.2075	0.0427213	0.01	0.01	0.2512	0.7343	1.0117	0.7592	TCTGCTTCGTGCATAGAACT	20
novel-m0342-3p	0.01	0.6345	5.98755	0.0301084	0.01	0.01	0.01	0.01	1.5898	0.3037	CAGGGGATCTTGTCGATCC	19
novel-m0343-3p	0.01	0.639367	5.99857	0.0239217	0.01	0.01	0.01	0.01	1.3007	0.6074	GAGTGGGGATCAGGACAAT	19
novel-m0347-3p	0.01	0.5552	5.79494	0.0455341	0.01	0.01	0.01	0.01	0.289	1.3666	TCCAAGAGGGCTCATGCCAA	20
novel-m0354-3p	0.01	0.692433	6.1136	0.0179689	0.01	0.01	0.01	0.01	1.1562	0.9111	TTGAACCCTGATCAGGGAA	19
novel-m0360-3p	0.01	0.540567	5.7564	0.0395622	0.01	0.01	0.01	0.01	1.1562	0.4555	CAAGAGAATTCCAGCTAATAT	21
novel-m0364-5p	0.01	0.646667	6.01495	0.0217794	0.01	0.01	0.01	0.01	0.8671	1.0629	CTGGAACTTGGGCCTCTC	18
novel-m0367-3p	0.01	0.6345	5.98755	0.029858	0.01	0.01	0.01	0.01	1.5898	0.3037	GAGCTCAGGGCAAGTGGAA	19
novel-m0371-5p	0.01	0.545433	5.76933	0.0358123	0.01	0.01	0.01	0.01	0.8671	0.7592	TAGGAAACAGTTCTCCCT	18
novel-m0373-3p	0.01	0.899767	6.49148	0.0100384	0.01	0.01	0.01	0.01	0.8671	1.8222	TCAGATCTTTCCAGGACTCCAAGCT	25
novel-m0376-3p	0.01	0.969233	6.59877	0.0178287	0.01	0.01	0.01	0.01	2.7459	0.1518	TCCTTCCTCTGTAAAGGACT	20
novel-m0378-5p	0.01	0.593633	5.8915	0.0302591	0.01	0.01	0.01	0.01	1.0117	0.7592	TCTTGAGCCCTGGCTGGACATGCTC	25
novel-m0379-5p	0.01	0.593633	5.8915	0.0299582	0.01	0.01	0.01	0.01	1.0117	0.7592	TCTTGAGCCCTGGCTGGACATGCTC	25
novel-m0395-5p	0.01	0.540567	5.7564	0.0393251	0.01	0.01	0.01	0.01	1.1562	0.4555	CCTATCCTGAGACACTCTG	19
novel-m0397-3p	0.01	0.499733	5.64309	0.0445315	0.01	0.01	0.01	0.01	0.5781	0.9111	TAAAATGAGGTCTTTGGACT	20
novel-m0399-5p	0.01	0.5912	5.88557	0.031661	0.01	0.01	0.01	0.01	1.1562	0.6074	TAGTCGGACACGGCTGAAG	19
oar-miR-10b	48484.8	17931.4	-1.43504	0.000369012	45409.9	52328.8	47715.7	11953.5	23425.4	18415.3	ACCCTGTAGAACCGAATTTGTG	22
oar-miR-1197-3p	53.0087	302.116	2.5108	0.000620448	39.6698	59.9499	59.4063	128.59	380.529	397.231	TAGGACACATGGTCTACTTCT	21
oar-miR-127	23830.9	11698.2	-1.02655	0.0228414	25658.3	23326.9	22507.6	23692.2	3865.41	7536.9	ATCGGATCCGTCTGAGCTTGGCT	23
oar-miR-133	7.78567	96.9249	3.63797	2.13e-06	9.6452	5.5481	8.1637	158.29	64.4572	68.0272	TTGGTCCCCTTCAACCAGCTGT	22
oar-miR-136	161.411	66.7467	-1.27397	0.00448916	139.311	128.145	216.777	101.665	59.3989	39.1764	ACTCCATTTGTTTTGATGATGGA	23
oar-miR-148a	34506.7	14838.2	-1.21756	0.00234547	37516	30194.9	35809.3	14561.2	20875.6	9077.69	TCAGTGCACTACAGAACTTTGT	22
oar-miR-191	6440.7	19306.3	1.58379	0.0187163	7368.24	6347.44	5606.43	14070.9	17093.4	26754.7	CAACGGAATCCCAAAAGCAGCT	22
oar-miR-199a-3p	20017.5	7021.74	-1.51136	0.000543466	20557.8	19391	20103.7	11892.3	4587.73	4585.16	ACAGTAGTCTGCACATTGGTT	21
oar-miR-200a	567.924	119.364	-2.25033	7.04e-06	371.574	504.026	828.172	121.084	138.308	98.7002	AACACTGTCTGGTAACGAT	19
oar-miR-200b	64.4859	30.8697	-1.06279	0.0385465	35.625	99.5568	58.276	59.0733	12.429	21.1067	TAATACTGCCTGGTAATGATG	21
oar-miR-221	8.8915	46.4954	2.38659	0.00109079	9.1785	9.7091	7.7869	39.8989	48.4151	51.1723	AGCTACATTGTCTGCTGGGTTT	22
oar-miR-22-3p	4038.68	20786.3	2.36367	0.000106015	4084.2	4620.3	3411.53	27563.3	14875.2	19920.3	AAGCTGCCAGTTGAAGAACTG	21
oar-miR-29a	951.383	2773.38	1.54355	0.0391119	864.957	1429.16	560.027	4200.65	1758.12	2361.37	TAGCACCATCTGAAATCGGTT	21
oar-miR-323a-3p	64.1946	823.878	3.68191	4.62e-05	61.1382	71.6624	59.7831	91.1393	916.997	1463.5	CACATTACACGGTCGACCTCT	21
oar-miR-369-3p	91.2582	28.3731	-1.68543	0.0110506	35.0805	193.103	45.5909	8.4041	50.2939	26.4213	AATAATACATGGTTGATCTTT	21
oar-miR-370-3p	217.948	38.3987	-2.50486	3.19e-06	262.676	147.64	243.528	62.0106	29.1936	23.9918	GCCTGCTGGGGTGGAACCTGGTCT	24
oar-miR-370-5p	2.10923	0.743833	-1.50367	0.0429814	1.5557	3.3905	1.3815	1.0607	0.8671	0.3037	CAGGTCACGTCTCTGCAGTTAC	22
oar-miR-374a	2436.64	722.86	-1.75311	0.00652585	1242.21	5166.32	901.394	177.138	1208.07	783.376	TTATAATACAACCTGATAAGTG	22
oar-miR-376c-3p	46.2118	19.0206	-1.28069	0.0193004	34.8472	77.2876	26.5005	6.3642	18.3544	32.3433	AACATAGAGGAAATTCCACGT	21
oar-miR-376e-3p	63.9779	21.7516	-1.55645	0.0091755	42.7812	117.126	32.0267	6.2827	25.8696	33.1025	AACATAGAGGAAAATCCACATT	22
oar-miR-377-3p	14.0005	5.6083	-1.31985	0.0237006	10.5008	20.5741	10.9267	1.8766	7.6597	7.2886	ATCACACAAAGGCAACTTTCGT	22
oar-miR-379-3p	89.1207	25.9513	-1.77996	0.000354255	87.5847	117.357	62.4206	34.269	14.8858	28.699	TATGTAACATGGTCCACTAACT	22
oar-miR-379-5p	1002.63	386.539	-1.37511	0.000662633	907.427	1211.63	888.835	506.121	339.629	313.867	TGGTAGACTATGGAACGTAGGC	22
oar-miR-382-3p	129.225	56.8354	-1.18502	0.00435932	104.93	172.221	110.523	41.1228	62.7229	66.6606	AATCATTCACGGACAACACTT	21
oar-miR-382-5p	123.507	47.0959	-1.39092	0.00166638	112.009	89.4625	169.051	40.1437	56.6529	44.491	GAAGTTGTTCGTGGTGGATTCG	22
oar-miR-3956-5p	1.6343	0.553567	-1.56184	0.0454655	1.4779	1.5411	1.8839	1.0607	0.1445	0.4555	GTACGTGGATGCTGAAGGTCAGA	23
oar-miR-3957-5p	0.890533	0.135533	-2.71602	0.00920187	1.2445	0.9247	0.5024	0.2448	0.01	0.1518	CTCGGAGAGTGGAGCTGTGGGTGT	24
oar-miR-3959-5p	457.084	161.427	-1.50158	0.000659694	369.785	648.044	353.424	119.942	187.591	176.749	GGTTGATCAGAGAACATACATT	22
oar-miR-410-3p	95.2016	44.0715	-1.11114	0.0237533	44.3368	182.238	59.0296	30.7605	35.5526	65.9014	AATATAACACAGATGGCCTGT	21
oar-miR-410-5p	0.1325	2.30913	4.12329	0.00956515	0.2334	0.1541	0.01	0.0816	2.7459	4.0999	CGCCACTTTGGGTACTTGAGGAG	23
oar-miR-411a-3p	479.553	154.893	-1.63042	0.000778129	487.316	604.199	347.144	247.553	69.2264	147.899	TATGTAACACGGTCCACTAAC	21
oar-miR-411a-5p	3915.59	1358.11	-1.52763	0.000219225	3836.77	5018.68	2891.32	1740.3	1138.7	1195.34	ATAGTAGACCGTATAGCGTACG	22
oar-miR-411b-3p	1.84193	9.5834	2.37932	0.0398207	0.9334	2.0805	2.5119	1.3871	8.3823	18.9808	TATGTCACATGGTCCACTAAT	21
oar-miR-432	118.734	47.9292	-1.30875	0.00284766	111.153	126.989	118.059	73.1072	34.541	36.1395	TCTTGGAGTAGGTCATTGGGTGG	23
oar-miR-433-3p	20.9097	8.00817	-1.38463	0.0166061	23.413	20.7282	18.588	16.0738	4.9138	3.0369	ATCATGATGGGCTCCTCGGTGT	22
oar-miR-493-3p	231.427	36.1227	-2.67958	2.51e-07	231.407	249.74	213.134	55.1568	22.6901	30.5212	TGAAGGTCTACTGTGTGCCAGG	22
oar-miR-494-3p	1147.39	446.175	-1.36268	0.0007305	1231.71	1379.16	831.312	351.992	413.769	572.765	TGAAACATACACGGGAAACCTCT	23
oar-miR-495-3p	113.928	36.4126	-1.64562	0.000286723	101.586	139.472	100.727	36.9616	27.0258	45.2503	AAACAAACATGGTGCACTTCTT	22
oar-miR-539-3p	149.073	13.4221	-3.47333	7.75e-06	60.6715	318.474	68.0724	3.0189	20.0887	17.1587	AATCATACAAGGACAATTTCTTT	23
oar-miR-541-3p	1.07397	0.1059	-3.34217	0.00308922	1.1668	0.9247	1.1304	0.1632	0.1445	0.01	TGGTGGGCACAGAATCCGGCCTCT	24
oar-miR-541-5p	9.71683	3.72803	-1.38207	0.0190964	9.9563	10.4026	8.7916	6.8538	1.4452	2.8851	AAAGGATTCTGCTGTCGGTCCCACT	25
oar-miR-655-3p	105.463	28.1658	-1.90473	0.000371153	68.2943	183.163	64.9325	17.8688	27.6039	39.0246	ATAATACATGGTTAACCTCTCT	22
oar-miR-665-5p	47.0838	10.1692	-2.21102	0.00102398	49.6261	9.8632	81.7622	15.5027	9.5385	5.4665	AGGGGTCTTGGCCTCTGCCCAG	22
