# Supplementary material for: Identification and profiling of microRNAs during sheep’s testicular development
Source: Front Vet Sci. 2025 Mar 31;12:1538990. doi: 10.3389/fvets.2025.1538990 (PMC11994653; doi:10.3389/fvets.2025.1538990)
Supplement: SUPPLEMENTARY TABLE S8 — Differentially expressed miRNAs between M3 and M6. [file Table_8.xlsx]

## Sheet: Table S4
Table S8. Differentially expressed miRNAs between M3 and M6
miRNA_id	M3_mean	M6_mean	log2FoldChange	pValue	Expression_M3_1	Expression_M3_2	Expression_M3_3	Expression_M6_1	Expression_M6_2	Expression_M6_3	Sequence	Length
miR-10016-x	0.198967	5.9427	4.90052	3.50307e-06	0.01	0.3453	0.2416	0.6121	7.1873	10.0287	ATGGATGGTGTTTGGAGCAGCAGGAC	26
miR-10172-y	3.0038	9.2779	1.62701	0.0144836	1.0202	2.6759	5.3153	5.2637	8.9355	13.6345	TCACTGGGCATCCTCTGCTTTA	22
miR-101-x	5.38173	2.63887	-1.02815	0.00426014	4.8741	5.3517	5.9194	2.5706	3.2051	2.1409	TCAGTTATCACAGTGCTGATGC	22
miR-101-z	3.26467	1.61453	-1.01582	0.0235008	4.0807	2.9348	2.7785	2.5706	0.5828	1.6902	CAGTACTGTGATAACTGACC	20
miR-106-x	95.4893	201.161	1.07494	0.0266731	77.986	77.7729	130.709	155.829	171.135	276.52	TAAAGTGCTTATAGTGCAGGTAGA	24
miR-10926-z	10.3611	28.6195	1.46582	0.0217536	9.975	6.7328	14.3756	13.4652	17.9682	54.4252	ATCCCAGCGGTGCCTCCA	18
miR-10955-z	328.514	998.58	1.60392	0.00543938	228.631	230.211	526.702	622.213	540.987	1832.54	TCCCCGTACGGGCCACCA	18
miR-11986-z	2.33587	0.9325	-1.32478	0.0177845	4.194	1.7264	1.0872	0.4896	1.0684	1.2395	TTTTCCAGTGAGTTAGTTCTTT	22
miR-124-y	62.6753	19.8829	-1.65637	1.74951e-06	71.2983	41.3465	75.3811	24.9718	12.1406	22.5363	TAAGGCACGCGGTGAATGCC	20
miR-128-z	3.28627	9.0428	1.46032	0.00472392	2.8338	3.2801	3.7449	6.6102	10.4895	10.0287	TCACAGTGAACCGGTCTCTTTAG	23
miR-129-y	1.19557	4.03007	1.75311	0.00650002	1.3602	0.7769	1.4496	5.2637	3.108	3.7185	AAGCCCTTACCCCAAAAAGCAT	22
miR-132-y	13.0991	31.9086	1.28448	0.00714996	13.9423	10.0129	15.342	37.2128	25.8353	32.6776	TAACAGTCTACAGCCATGGTCG	22
miR-133-x	1.30583	4.04223	1.63018	0.0116456	0.7935	0.9495	2.1745	3.4275	4.0793	4.6199	AGCTGGTAAAATGGAACCAAAT	22
miR-133-z	0.2827	1.16567	2.04381	0.0361712	0.2267	0.259	0.3624	0.9793	1.1655	1.3522	TTGGTCCCCTTCAACCAGCTGTAA	24
miR-135-y	5.93103	17.0006	1.51923	0.0272689	1.3602	10.2719	6.161	14.4445	14.4716	22.0856	ATGTAGGGATGGAAGCCATGA	21
miR-139-y	2.87023	6.98307	1.28269	0.0444296	3.9673	3.1938	1.4496	7.9567	6.1189	6.8736	TGGAGACGCGGCCCTGTTGGAGT	23
miR-143-y	3045.71	6570.67	1.10926	0.00661677	2605.96	2884.85	3646.32	6795.87	6505.25	6410.9	TGAGATGAAGCACTGTAGCTCTT	23
miR-144-x	11.6432	25.6972	1.14212	0.0218363	9.5216	13.811	11.5971	23.1356	19.8135	34.1425	TGGGATATCATCATATACTGT	21
miR-146-y	9.3136	31.1993	1.7441	0.00439607	2.1537	12.2572	13.5299	24.4821	30.6915	38.4244	TGCCCTAGGGACTCAGTTCTGGT	23
miR-147-x	2.5048	20.318	3.01999	0.00216555	1.4736	1.8127	4.2281	1.8362	7.2844	51.8335	TGGAAACACTTCTGCACAAACT	22
miR-147-y	6.385	32.9103	2.36578	0.00049504	5.5542	5.2654	8.3354	6.9774	28.6519	63.1016	GTGTGCGGAAATGCTTCTGCTA	22
miR-17-x	31.5691	74.0996	1.23095	0.0133835	26.411	22.2702	46.026	57.2882	65.8509	99.1597	CAAAGTGCTTACAGTGCAGGTAGA	24
miR-190-y	4.52877	1.3833	-1.711	0.000270705	5.2142	5.956	2.4161	1.7137	0.9713	1.4649	ACTATATATCAAACATATTCCT	22
miR-194-y	7.44623	18.7187	1.3299	0.00629466	5.4409	7.596	9.3018	20.9322	17.871	17.353	CACATGGAGTTGCTGTTACAAT	22
miR-19-z	58.4054	24.9449	-1.22736	3.65007e-05	53.6154	59.3871	62.2136	30.9699	23.0187	20.8461	TTGTGCAAATCTATGCAAAACT	22
miR-1-y	113.646	278.775	1.29456	0.00518331	66.3108	114.199	160.427	235.885	258.45	341.988	TGGAATGTAAAGAAGTATGTAC	22
miR-1-z	228.804	718.732	1.65134	0.000208682	139.763	235.822	310.826	552.439	620.047	983.71	TGGAATGTAAAGAAGTATGTAT	22
miR-211-x	2.81287	0.749833	-1.9074	0.00816999	1.5869	1.2948	5.5569	0.2448	1.554	0.4507	TTCCCTTTGTCATCCTTTGCC	21
miR-2137-z	0.0354333	0.634667	4.16282	0.0266448	0.01	0.0863	0.01	0.2448	0.1943	1.4649	CGGCGGGAGCCCCGGGGA	18
miR-2403-z	0.01	0.373	5.2211	0.0228191	0.01	0.01	0.01	0.4896	0.2914	0.338	CTCGGGAAGCTAGCTGGCCTTGT	23
miR-2474-z	0.433067	0.0765	-2.50106	0.0498181	0.4534	0.6042	0.2416	0.1224	0.0971	0.01	TACCGGGCCAGCTGGAAGGAGA	22
miR-300-y	3.54893	1.75827	-1.01323	0.0115694	4.7608	3.1075	2.7785	2.081	1.1655	2.0283	TATGCAGGGGCAAGCTCTCTG	21
miR-3284-z	0.01	0.524	5.71149	0.0442248	0.01	0.01	0.01	0.01	0.0971	1.4649	CCCTTGGGGCTGGAAGAAC	19
miR-33-x	16.1136	4.87113	-1.72595	6.08143e-07	12.9221	17.1774	18.2413	4.6516	5.3419	4.6199	GTGCATTGTAGTTGCATTGCA	21
miR-34-x	361.415	5641.45	3.96434	0.000213467	171.161	250.237	662.847	196.224	1994.56	14733.6	AGGCAGTGTAGTTAGCTGATTGC	23
miR-34-y	51.8002	452.038	3.12542	0.000755411	25.7309	38.5843	91.0855	37.2128	184.538	1134.36	AATCACTAGTTCCACTGCCATC	22
miR-3586-y	0.01	0.969567	6.59927	0.00714268	0.01	0.01	0.01	0.01	0.1943	2.7044	CTGCTAGACTGTGAGCTCCT	20
miR-365-x	2.04447	7.16817	1.80988	0.000440197	2.267	1.8127	2.0537	6.9774	7.0901	7.437	AGGGACTTTCAGGGGCAGCTGTG	23
miR-375-y	21.6991	162.935	2.90859	0.000642738	7.9346	15.3647	41.7979	26.3183	79.934	382.554	TTTGTTCGTTCGGCTCGCGTGA	22
miR-383-x	1.46087	6.8447	2.22816	0.00651004	2.3804	1.0358	0.9664	13.0979	5.6333	1.8029	AGATCAGAAGGTGATTGTGGCT	22
miR-4324-z	2.26543	0.852867	-1.40939	0.0109268	2.9471	2.158	1.6912	1.3465	0.8741	0.338	TCCCTGAGACCCTAACTTTA	20
miR-4443-z	0.01	0.408667	5.35285	0.0142413	0.01	0.01	0.01	0.6121	0.3885	0.2254	CTTGGAGGCGTGGGTTTT	18
miR-449-x	19.2033	144.685	2.91348	0.00885889	1.5869	13.9836	42.0395	9.0584	82.5564	342.439	TGGCAGTGTATTGTTAGCTGGT	22
miR-449-y	1.79247	13.0228	2.86102	0.0310238	0.01	0.7769	4.5905	0.4896	7.4786	31.1001	CAGCTAACATGCAACTGCTATC	22
miR-499-y	2.4553	0.510967	-2.2646	7.27705e-05	2.9471	2.2443	2.1745	0.6121	0.5828	0.338	GAACATCACAGCAAGTCTGTGC	22
miR-504-z	6.3258	16.0717	1.3452	0.0101886	6.6878	6.1286	6.161	21.6667	12.2378	14.3106	AGACCCTGGTCTGCACTCTGTCT	23
miR-506-x	564.75	1456.48	1.36681	0.012419	238.719	509.883	945.647	1748.51	958.431	1662.5	TACTCAGGAAGGCATTATTCA	21
miR-508-x	36.405	103.68	1.50993	0.00179814	17.9096	36.3401	54.9654	94.3786	90.9091	125.753	TACTCCAGAGGGTGTCATTC	20
miR-508-y	23.0457	46.3128	1.00692	0.0472161	15.3025	22.7881	31.0464	47.1281	38.8501	52.9603	ATTGTCACCTTCTTGAGTGGA	21
miR-5099-z	0.01	3.37987	8.40082	8.76319e-05	0.01	0.01	0.01	0.01	0.777	9.3526	TCTTAGATCGATGTGGTGCTC	21
miR-6238-z	0.282733	1.32497	2.22844	0.0471495	0.1134	0.01	0.7248	0.7345	0.8741	2.3663	TATTAGTCAGCGGAGGAAAAGAA	23
miR-6412-z	28.5979	96.3845	1.75289	0.00322677	13.9423	23.047	48.8045	53.1262	64.9767	171.05	AACCATCCTCTGCTACCA	18
miR-656-y	15.9188	38.1564	1.26119	0.0106842	9.7483	19.7669	18.2413	30.2354	36.9076	47.3262	AATATTATACAGTCAACCTCT	21
miR-6858-x	0.01	0.718933	6.16779	0.0258755	0.01	0.01	0.01	0.01	2.1368	0.01	GAGGGGCTCGCCGGGACC	18
miR-72-x	1.58933	4.45217	1.48609	0.0161646	1.2469	1.4674	2.0537	3.3051	4.0793	5.9721	AGGCAAGATGCTGGCATAGCTGAA	24
miR-735-y	0.101133	1.05297	3.38013	0.0420242	0.01	0.1726	0.1208	0.2448	0.0971	2.817	CCCACTGCTAAATTTGAC	18
miR-767-x	5.55987	16.8861	1.60271	0.00274655	5.6676	4.4886	6.5234	14.6893	24.4755	11.4935	TGCACCATGGTTGTCTGAGCATG	23
miR-7857-x	0.291	1.76917	2.60398	0.0038757	0.01	0.259	0.604	1.2241	1.9425	2.1409	TAGCCAGTTGGGGAAGAATGC	21
miR-7857-y	0.198967	1.9039	3.25836	0.000261874	0.01	0.3453	0.2416	1.4689	1.6511	2.5917	ATTGTTCTCCAACCTGGCTCTTT	23
miR-7-x	52.3564	130.791	1.32082	0.0288547	46.3609	51.2732	59.4351	51.6573	100.816	239.899	TGGAAGACTAGTGATTTTGTTGTT	24
miR-877-y	0.0723667	0.7564	3.38575	0.00603454	0.01	0.0863	0.1208	0.7345	0.9713	0.5634	TCCTCTTCTCCCTCCTCCCAGT	22
miR-885-x	0.664967	2.93807	2.14351	0.0191851	0.01	0.7769	1.208	1.3465	2.6224	4.8453	TCCATTACACTACCCTGCCTCT	22
miR-885-y	0.01	0.412533	5.36644	0.0183994	0.01	0.01	0.01	0.3672	0.1943	0.6761	AGGCAGCGGGGTGTAGTGGAT	21
miR-8970-z	0.197233	2.55937	3.69781	2.89479e-05	0.3401	0.01	0.2416	2.9379	1.3598	3.3804	GCCCGGGGGCTGTAGTGACCGC	22
miR-9298-z	0.01	0.3937	5.29902	0.0155734	0.01	0.01	0.01	0.2448	0.4856	0.4507	TTATTGTCATGTTCTGATT	19
miR-9993-y	99.9362	242.32	1.27783	0.0358334	88.9812	73.716	137.112	131.714	135.393	459.853	ATCTCGCTGGGGCCTCCA	18
miR-9-x	0.342733	1.5691	2.19478	0.0481948	0.01	0.1726	0.8456	0.6121	1.1655	2.9297	TCTTTGGTTATCTAGCTGTATGAT	24
novel-m0002-5p	55.969	158.181	1.49888	0.0043396	26.751	66.3789	74.7771	126.45	234.849	113.245	GAGGGTTTGGGTTTGGTCGTGGGA	24
novel-m0004-3p	19.1645	38.8442	1.01926	0.035345	16.7761	18.7311	21.9862	32.194	38.3644	45.9741	ACCGGCACATTACCCGTCTGACG	23
novel-m0023-5p	0.01	4.1479	8.69624	3.45071e-05	0.01	0.01	0.01	0.01	1.1655	11.2682	ATGCTCTCACCTACACCTC	19
novel-m0024-5p	29.868	13.1694	-1.18141	7.85492e-05	33.2121	32.1105	24.2814	10.0377	10.878	18.5925	TCTGTAGTTTCCTTTACTCATA	22
novel-m0025-5p	29.868	13.1694	-1.18141	8.24137e-05	33.2121	32.1105	24.2814	10.0377	10.878	18.5925	TCTGTAGTTTCCTTTACTCATA	22
novel-m0036-3p	2.6025	7.41107	1.50978	0.00671371	2.267	2.158	3.3825	6.1205	5.6333	10.4794	TACTGTGCCACGGATGGGTAGC	22
novel-m0037-3p	2.6025	7.41107	1.50978	0.00665275	2.267	2.158	3.3825	6.1205	5.6333	10.4794	TACTGTGCCACGGATGGGTAGC	22
novel-m0040-3p	0.01	1.8074	7.49777	0.000163234	0.01	0.01	0.01	0.1224	0.6799	4.6199	TACCGTCTGAGCTGCCAGGA	20
novel-m0041-3p	0.01	1.95767	7.61299	0.000136407	0.01	0.01	0.01	0.1224	0.6799	5.0707	TACCGTCTGAGCTGCCAGGA	20
novel-m0046-3p	20.0738	9.8826	-1.02235	0.0099351	8.388	25.3776	26.4559	4.0396	11.0723	14.5359	ACCTGTCCTCCTGTCTCAGA	20
novel-m0048-3p	0.0354333	1.73443	5.61321	0.0130155	0.01	0.0863	0.01	0.01	0.01	5.1833	AGCAGGCACTCAATAAGTA	19
novel-m0053-5p	0.0469333	1.73443	5.20771	0.0134552	0.01	0.01	0.1208	0.01	0.01	5.1833	TTGTGTAGCCGAGTTTTAT	19
novel-m0056-5p	0.181667	3.16463	4.12267	0.000550821	0.01	0.1726	0.3624	0.1224	3.3994	5.9721	GGCACTGACGTCACGTGACCCGGGG	25
novel-m0060-5p	3.95787	0.946933	-2.06339	0.00347871	1.5869	3.2801	7.0066	1.5913	0.01	1.2395	AAAGGTTCATTTGGATTTTTCT	22
novel-m0061-5p	3.95787	0.946933	-2.06339	0.00348436	1.5869	3.2801	7.0066	1.5913	0.01	1.2395	AAAGGTTCATTTGGATTTTTCT	22
novel-m0062-5p	3.95787	0.946933	-2.06339	0.00350566	1.5869	3.2801	7.0066	1.5913	0.01	1.2395	AAAGGTTCATTTGGATTTTTCT	22
novel-m0063-3p	0.01	2.06397	7.68928	0.00159227	0.01	0.01	0.01	0.01	0.0971	6.0848	ACTGTTCTTAGCTGAACCCAGAGA	24
novel-m0073-5p	0.01	1.5842	7.30761	0.00586061	0.01	0.01	0.01	0.01	0.01	4.7326	TCTTGGGCACTTGTGGGCA	19
novel-m0085-3p	0.101133	2.16033	4.41692	0.000734032	0.01	0.1726	0.1208	0.2448	1.1655	5.0707	TCCAGAAGACGAGGACACCCCAGC	24
novel-m0088-3p	0.01	0.607633	5.92513	0.0484959	0.01	0.01	0.01	0.01	0.01	1.8029	TAGGAGTCCTGGAATCCC	18
novel-m0089-5p	1.50857	0.648933	-1.21704	0.0309076	2.0403	1.0358	1.4496	0.9793	0.2914	0.6761	AAAAGTTCATTTGTGGTTTTTCT	23
novel-m0094-3p	0.01	0.607633	5.92513	0.0480665	0.01	0.01	0.01	0.01	0.01	1.8029	AGCTGGAGGCAAAGATCTC	19
novel-m0100-3p	0.1529	0.790733	2.3706	0.040271	0.01	0.0863	0.3624	0.8569	0.3885	1.1268	TGTACTCTGGGACTCGGGTGT	21
novel-m0110-5p	0.0469333	1.12613	4.58462	0.00293416	0.01	0.01	0.1208	0.1224	0.777	2.479	TGGAATCTGATGTTTGAAAGTGTGG	25
novel-m0120-3p	0.01	1.5769	7.30095	0.000420198	0.01	0.01	0.01	0.3672	0.1943	4.1692	TCGCCGTCAGACACGCCCTCG	21
novel-m0122-5p	0.01	0.546	5.77083	0.0205211	0.01	0.01	0.01	0.01	0.3885	1.2395	CTACCCACTCCAGTATTCT	19
novel-m0123-5p	0.01	0.546	5.77083	0.0204188	0.01	0.01	0.01	0.01	0.3885	1.2395	CTACCCACTCCAGTATTCT	19
novel-m0126-3p	0.239967	1.23043	2.35826	0.0249508	0.2267	0.01	0.4832	1.2241	0.777	1.6902	CAGAGACCTCTCATCATTCTT	21
novel-m0127-3p	0.01	0.569967	5.83281	0.0336242	0.01	0.01	0.01	0.1224	0.01	1.5775	ATAGACCTGTGGGATGCCC	19
novel-m0128-3p	0.01	0.569967	5.83281	0.0334571	0.01	0.01	0.01	0.1224	0.01	1.5775	ATAGACCTGTGGGATGCCC	19
novel-m0137-3p	0.106833	0.7208	2.75424	0.026322	0.1134	0.0863	0.1208	0.8569	0.2914	1.0141	AAAACCTGAACAAACTTTTGG	21
novel-m0138-3p	0.106833	0.7208	2.75424	0.0261804	0.1134	0.0863	0.1208	0.8569	0.2914	1.0141	AAAACCTGAACAAACTTTTGG	21
novel-m0139-3p	0.106833	0.7208	2.75424	0.0261049	0.1134	0.0863	0.1208	0.8569	0.2914	1.0141	AAAACCTGAACAAACTTTTGG	21
novel-m0143-3p	0.193167	1.87667	3.28025	0.00809636	0.01	0.0863	0.4832	0.2448	1.554	3.8312	TAGCACTGTGAGTGACCTTGTGAAG	25
novel-m0150-5p	0.0642	1.23763	4.26887	0.0409821	0.01	0.1726	0.01	0.01	0.0971	3.6058	TCATGGACAAGCTGTGTGGCA	21
novel-m0173-5p	1.0115	0.328967	-1.62048	0.0201137	1.3602	0.9495	0.7248	0.2448	0.2914	0.4507	CTCTGTGAGACATTTCAGATTCT	23
novel-m0207-3p	0.6327	0.0390333	-4.01874	0.00539011	0.7935	0.259	0.8456	0.01	0.0971	0.01	AAAAACCCAAATGAACTTTTTGT	23
novel-m0215-3p	0.01	1.11967	6.80693	6.94656e-05	0.01	0.01	0.01	0.6121	1.8454	0.9015	TTCTCAGTCTGCTAGCTTTCTGATT	25
novel-m0221-5p	0.0469333	0.6859	3.86931	0.0343752	0.01	0.01	0.1208	0.01	0.5828	1.4649	TGCCTTTGGTCAGTCTGTCCGTCTC	25
novel-m0226-3p	0.01	0.607633	5.92513	0.0476427	0.01	0.01	0.01	0.01	0.01	1.8029	CTCCTGGGATGCATAGTAT	19
novel-m0228-5p	0.642633	0.143233	-2.16563	0.0352679	0.3401	0.259	1.3288	0.01	0.1943	0.2254	TATCCCATTGCATGGATGGACT	22
novel-m0244-3p	0.691033	0.0714333	-3.27409	0.00747926	1.0202	0.6905	0.3624	0.01	0.1943	0.01	AACCCGAACGAACTTTTGGGCT	22
novel-m0289-3p	0.01	0.395767	5.30658	0.0430256	0.01	0.01	0.01	0.01	0.3885	0.7888	CCTGGATTCTGAACTGCTT	19
novel-m0305-3p	0.01	0.4703	5.55551	0.032525	0.01	0.01	0.01	0.6121	0.01	0.7888	ACACGGGCTGCATTTCAGCTG	21
novel-m0316-5p	0.340233	0.01	-5.08845	0.0147304	0.2267	0.4316	0.3624	0.01	0.01	0.01	AAAAGTCCATTCAGGTTTTTCT	22
novel-m0317-5p	0.340233	0.01	-5.08845	0.0145088	0.2267	0.4316	0.3624	0.01	0.01	0.01	AAAAGTCCATTCAGGTTTTTCT	22
novel-m0318-5p	0.340233	0.01	-5.08845	0.0147943	0.2267	0.4316	0.3624	0.01	0.01	0.01	AAAAGTCCATTCAGGTTTTTCT	22
novel-m0322-3p	0.614667	0.160067	-1.94113	0.0471189	0.5668	0.4316	0.8456	0.2448	0.01	0.2254	GAGGCCAAAGCAAACGACTGT	21
novel-m0323-3p	0.614667	0.160067	-1.94113	0.047016	0.5668	0.4316	0.8456	0.2448	0.01	0.2254	GAGGCCAAAGCAAACGACTGT	21
novel-m0352-3p	0.442833	0.0390333	-3.50399	0.0327981	0.7935	0.1726	0.3624	0.01	0.0971	0.01	TGGATGGTCGACATCTGCCTGAGAA	25
novel-m0358-5p	0.01	0.481267	5.58876	0.0429292	0.01	0.01	0.01	0.01	0.1943	1.2395	AGGAAGGCTGTTTTTTAAA	19
novel-m0369-5p	0.530133	0.01	-5.72828	0.0461427	0.01	0.01	1.5704	0.01	0.01	0.01	TAACACAGTATTGTAAGCCAAC	22
novel-m0370-3p	0.530133	0.01	-5.72828	0.0459213	0.01	0.01	1.5704	0.01	0.01	0.01	TAACACAGTATTGTAAGCCAAC	22
oar-miR-1197-3p	111.728	248.972	1.15599	0.0399122	56.9026	153.733	124.548	165.01	196.873	385.033	TAGGACACATGGTCTACTTCT	21
oar-miR-133	29.6415	85.4402	1.5273	0.000504112	19.3832	30.0388	39.5026	73.8136	94.5028	88.0043	TTGGTCCCCTTCAACCAGCTGT	22
oar-miR-200a	163.764	72.7024	-1.17154	7.86507e-05	219.562	169.529	102.199	61.4501	63.1313	93.5257	AACACTGTCTGGTAACGAT	19
oar-miR-323a-3p	85.4811	191.684	1.16505	0.0420444	51.5751	107.38	97.4881	104.784	147.436	322.832	CACATTACACGGTCGACCTCT	21
oar-miR-374a	2687.8	1071.85	-1.32633	8.79996e-05	2428.45	2922.57	2712.39	1312	413.559	1489.99	TTATAATACAACCTGATAAGTG	22
oar-miR-381-3p	13.8882	32.96	1.24686	0.0081782	13.3755	11.1351	17.154	27.0527	34.8679	36.9595	ATATACAAGGGCAAGCTCTCT	21
oar-miR-3956-5p	0.9457	3.82217	2.01494	0.00358762	1.4736	0.5179	0.8456	4.8964	3.3023	3.2678	GTACGTGGATGCTGAAGGTCAGA	23
oar-miR-3958-3p	567.695	1397.24	1.29939	0.00235225	552.023	674.492	476.568	1279.19	1385.59	1526.95	AGATATTGCACGGTTGATCTCT	22
oar-miR-412-3p	44.8311	105.128	1.22958	0.00949482	30.1516	55.4164	48.9253	102.58	80.5168	132.288	TGGTCGACCAGTTGGAAAGTAAT	23
oar-miR-758-3p	70.2511	157.079	1.1609	0.0145787	47.381	82.4341	80.9381	109.68	175.408	186.15	TTTGTGACCTGGTCCACTAA	20
