# Supplementary material for: Identification and profiling of microRNAs during sheep’s testicular development
Source: Front Vet Sci. 2025 Mar 31;12:1538990. doi: 10.3389/fvets.2025.1538990 (PMC11994653; doi:10.3389/fvets.2025.1538990)
Supplement: SUPPLEMENTARY TABLE S9 — Differentially expressed miRNAs between M3 and Y1. [file Table_9.xlsx]

## Sheet: Table S4
Table S9. Differentially expressed miRNAs between M3 and Y1
miRNA_id	M3_mean	Y1_mean	log2FoldChange	pValue	Expression_M3_1	Expression_M3_2	Expression_M3_3	Expression_Y1_1	Expression_Y1_2	Expression_Y1_3	Sequence	Length
miR-10016-x	0.198967	25.8467	7.02131	2.83543e-05	0.01	0.3453	0.2416	0.0816	41.6226	35.8358	ATGGATGGTGTTTGGAGCAGCAGGAC	26
miR-10172-y	3.0038	11.4671	1.93264	0.045877	1.0202	2.6759	5.3153	4.2428	13.1516	17.0068	TCACTGGGCATCCTCTGCTTTA	22
miR-103-y	28.5631	84.6228	1.5669	0.0362018	31.0584	29.8662	24.7646	55.32	70.2381	128.31	AGCAGCATTGTACAGGGCTATGAT	24
miR-10400-x	1.59067	6.3958	2.00749	0.0406849	2.4937	0.9495	1.3288	3.0189	10.5502	5.6183	GCGGCGGCGACTCTGGACG	19
miR-107-z	21.3492	65.9071	1.62625	0.0357775	25.5042	20.5438	17.9997	37.1248	55.0632	105.533	AGCAGCATTGTACAGGGCTATGAT	24
miR-10926-z	10.3611	39.8496	1.94338	0.00890793	9.975	6.7328	14.3756	26.4361	53.3289	39.7838	ATCCCAGCGGTGCCTCCA	18
miR-10955-z	328.514	1969.38	2.58371	2.06302e-05	228.631	230.211	526.702	2159.52	1732.54	2016.07	TCCCCGTACGGGCCACCA	18
miR-11202-x	103.458	329.433	1.67094	0.00902247	124.46	88.3038	97.6089	331.104	332.547	324.648	TTCCGGCTCGAAGGACCA	18
miR-11962-x	0.01	0.733267	6.19627	0.0201729	0.01	0.01	0.01	0.01	1.7343	0.4555	TAAGAACTGGCATCAAGT	18
miR-11980-z	0.434767	16.3583	5.23364	3.14449e-08	0.1134	0.3453	0.8456	9.9543	19.077	20.0437	GGGAACGGGCTTGGCGGAA	19
miR-11987-z	0.159433	1.76297	3.46698	0.00599925	0.2267	0.01	0.2416	1.6319	2.7459	0.9111	AGGAAACTCTGGTGGAGGT	19
miR-11988-z	0.414967	12.6656	4.93177	0.000153288	0.2267	0.1726	0.8456	0.4896	20.9558	16.5513	AGGGGATGACAGAGGATGA	19
miR-11995-z	0.01	0.427233	5.41695	0.0452392	0.01	0.01	0.01	0.0816	0.289	0.9111	TTTCCCACTTCTCAGCTGT	19
miR-12032-z	0.112633	0.8868	2.97697	0.0326719	0.01	0.0863	0.2416	0.5712	0.7226	1.3666	TCTTGCCTGGAGAATCCC	18
miR-12058-z	1.37653	10.7263	2.96204	0.0335435	0.4534	0.7769	2.8993	0.0816	22.8346	9.2626	TTTTTCCAGTAGTCATGTA	19
miR-12395-y	0.01	3.42923	8.42174	0.000185423	0.01	0.01	0.01	0.01	6.9371	3.3406	CCCAGCACGGCAGAGCACA	19
miR-124-y	62.6753	29.2652	-1.09871	0.0400774	71.2983	41.3465	75.3811	6.4458	39.7438	41.6059	TAAGGCACGCGGTGAATGCC	20
miR-1260-z	242.505	1153.66	2.25013	0.000202653	188.617	276.392	262.505	1609.42	1020.04	831.512	ATCCCACCGCTGCCACCA	18
miR-1264-x	0.0469333	2.4005	5.67658	0.00206669	0.01	0.01	0.1208	0.01	4.9138	2.2777	CAGGCACTCAATAAGTATT	19
miR-1268-z	0.603167	4.51027	2.90258	0.00267359	0.5668	0.5179	0.7248	3.4269	7.3707	2.7332	CGCGGTGGCGGGGGTGGG	18
miR-126-y	3057.67	7405.41	1.27615	0.0443909	2566.4	3626.15	2980.45	8942.83	6555.55	6717.84	TCGTACCGTGAGTAATAATGC	21
miR-1271-z	29.0513	113.875	1.97077	0.0328385	35.0257	29.1756	22.9526	13.5444	195.973	132.107	CTTGGCACCTAGTAAGTACTCAA	23
miR-127-z	80.7109	22.4274	-1.8475	0.000560367	112.332	67.5874	62.2136	35.0034	10.2611	22.0177	TCGGATCCGTCTGAGCTTGGCTTTT	25
miR-128-z	3.28627	22.1907	2.75544	0.00153802	2.8338	3.2801	3.7449	6.2827	23.8463	36.4432	TCACAGTGAACCGGTCTCTTTAG	23
miR-1298-x	0.580167	0.108333	-2.42099	0.0258118	0.5668	0.6905	0.4832	0.1632	0.01	0.1518	TTCATTCGGCTGTCCAGATGTA	22
miR-129-y	1.19557	6.21463	2.37797	0.00812629	1.3602	0.7769	1.4496	6.5274	3.6131	8.5034	AAGCCCTTACCCCAAAAAGCAT	22
miR-1304-y	0.302467	3.15177	3.38131	0.0156887	0.01	0.1726	0.7248	0.3264	5.6364	3.4925	ATCTCACTGGAGCCTCCA	18
miR-132-x	6.54867	41.6875	2.67034	0.00154101	5.4409	5.8697	8.3354	9.3832	54.4851	61.1941	ACCGTGGCTTTCGATTGTTACT	22
miR-132-y	13.0991	43.0507	1.71657	0.0192774	13.9423	10.0129	15.342	27.0073	51.8837	50.2612	TAACAGTCTACAGCCATGGTCG	22
miR-135-y	5.93103	29.9875	2.33801	0.00709733	1.3602	10.2719	6.161	17.5425	39.1657	33.2544	ATGTAGGGATGGAAGCCATGA	21
miR-136-y	3020.66	1079.81	-1.48409	0.00044275	2879.36	3469.74	2712.88	1597.67	836.209	805.546	CATCATCGTCTCAAATGAGTCT	22
miR-1386-z	65.7928	193.422	1.55575	0.0312233	48.5146	48.5973	100.267	106.642	290.346	183.279	CTCCTGGCTGGCTCGCCA	18
miR-142-x	5504.79	2540.52	-1.11556	0.0032346	4120.9	4644.19	7749.28	2588.05	2518.02	2515.49	CCCATAAAGTAGAAAGCACT	20
miR-142-y	141.876	56.7093	-1.32298	0.00243266	106.551	152.611	166.467	62.6634	66.7695	40.6949	TGTAGTGTTTCCTACTTTATGG	22
miR-143-y	3045.71	10129	1.73364	0.00405479	2605.96	2884.85	3646.32	14292.6	6891.28	9202.96	TGAGATGAAGCACTGTAGCTCTT	23
miR-1468-x	121.981	343.446	1.49343	0.0200639	112.898	135.865	117.179	390.667	339.773	299.897	CTCCGTTTGCCTGTTTTGCTGA	22
miR-146-y	9.3136	64.4271	2.79026	0.000638541	2.1537	12.2572	13.5299	37.288	62.0003	93.993	TGCCCTAGGGACTCAGTTCTGGT	23
miR-147-x	2.5048	163.965	6.03255	3.60238e-07	1.4736	1.8127	4.2281	4.406	205.511	281.979	TGGAAACACTTCTGCACAAACT	22
miR-147-y	6.385	94.6969	3.89056	1.99403e-06	5.5542	5.2654	8.3354	22.3565	132.816	128.918	GTGTGCGGAAATGCTTCTGCTA	22
miR-151-z	3.21053	14.0472	2.1294	0.0150957	3.4006	2.8485	3.3825	5.2219	23.5572	13.3625	TCGAGGAGCTCACAGTCTAGC	21
miR-152-x	0.101133	1.25137	3.62917	0.00609916	0.01	0.1726	0.1208	1.2239	1.0117	1.5185	AGGTTCTGTGATACACTCCGA	21
miR-1782-y	0.01	0.6345	5.98755	0.0302382	0.01	0.01	0.01	0.01	1.5898	0.3037	AACATTCATTGGATCATGG	19
miR-184-x	0.01	0.540567	5.7564	0.0374204	0.01	0.01	0.01	0.01	1.1562	0.4555	CCTTATCACTTTTCCAGCCAGC	22
miR-184-y	4.79477	180.988	5.23829	6.06294e-05	4.8741	3.7117	5.7985	0.9791	190.915	351.069	TGGACGGAGAACTGATAAGGGT	22
miR-184-z	0.01	4.83737	8.91808	8.54591e-05	0.01	0.01	0.01	0.01	4.4802	10.0219	TGGACGGAGAACTGATAAGGGTAA	24
miR-187-x	0.01	0.6034	5.91504	0.0297939	0.01	0.01	0.01	0.01	0.4336	1.3666	TCCAACACAGGACCTGGG	18
miR-191-x	155.072	700.686	2.17583	0.000529906	116.526	151.661	197.03	515.014	603.383	983.662	CAACGGAATCCCAAAAGCAGCTGA	24
miR-191-y	23.1098	73.6743	1.67266	0.016812	18.9297	21.407	28.9927	67.0694	63.301	90.6524	CTGCGCTTGGATTTCGTTCCC	21
miR-1983-z	0.843967	4.689	2.47402	0.0442686	0.3401	0.259	1.9328	0.5712	6.359	7.1368	CTCACCTGGAGCATGTTTTCT	21
miR-19-z	58.4054	14.8005	-1.98046	0.00353778	53.6154	59.3871	62.2136	3.9165	34.1074	6.3776	TTGTGCAAATCTATGCAAAACT	22
miR-200-x	2.3425	11.5222	2.29829	0.0286725	3.6273	1.4674	1.9328	25.7834	3.4685	5.3146	CATCTTACTGGGCAGCATTGGA	22
miR-202-x	34660.1	12893.4	-1.42664	0.00112149	28671.1	38749.1	36560	6638.48	20313.8	11727.9	TTCCTATGCATATACTTCTTT	21
miR-2057-y	0.01	1.04673	6.70975	0.0070079	0.01	0.01	0.01	0.01	1.1562	1.974	TTGTGGTTGACTTCATTCT	19
miR-208-y	1.42997	0.208467	-2.77809	0.00409096	0.9068	1.8127	1.5704	0.3264	0.289	0.01	ATAAGACGAGCAAAAAGCTTGT	22
miR-2137-z	0.0354333	3.1365	6.4679	2.20851e-06	0.01	0.0863	0.01	2.7742	3.9021	2.7332	CGGCGGGAGCCCCGGGGA	18
miR-219-x	12.5619	4.80747	-1.38571	0.0105251	13.2622	11.7393	12.6843	2.9373	7.0816	4.4035	TGATTGTCCAAACGCAATTCT	21
miR-21-z	0.01	0.4286	5.42156	0.0233644	0.01	0.01	0.01	0.2448	0.4336	0.6074	TAGCTTATCAGACTGATAAA	20
miR-221-x	46.7009	155.956	1.73962	0.00870382	40.5799	44.195	55.3278	192.722	101.889	173.257	ACCTGGCATACAATGTAGATTT	22
miR-221-z	1.6248	10.0744	2.63236	0.00222342	0.6801	1.899	2.2953	14.1972	7.3707	8.6553	AGCTACATTGTCTGCTGGGTTCT	23
miR-222-y	154.739	446.118	1.52759	0.0493208	113.692	165.214	185.312	852.809	192.938	292.608	AGCTACATCTGGCTACTGGGTCTC	24
miR-22-x	15.8568	56.5732	1.83501	0.0303604	10.2017	17.4363	19.9325	115.78	26.3032	27.6361	AGTTCTTCAGTGGCAAGCTTT	21
miR-22-y	63.013	173.633	1.46232	0.0469377	37.6328	64.3072	87.099	261.832	107.525	151.543	AAGCTGCCAGTTGAAGAACTGTA	23
miR-2478-z	1899.82	7627.59	2.00537	0.000578144	1602.11	1781.79	2315.55	6468.03	9640.1	6774.63	ATCCCACTTCTGACACCA	18
miR-25-x	26.3888	75.6996	1.52036	0.035021	25.5042	23.2197	30.4424	54.3409	78.7649	93.993	AGGCGGAGACTTGGGCAATTGCT	23
miR-2779-z	141.062	441.157	1.64496	0.0098338	165.834	117.825	139.528	409.596	499.182	414.693	TTCCGGCTCGAAGGACCA	18
miR-2887-z	0.212	1.78833	3.07648	0.0138929	0.4534	0.1726	0.01	0.8975	1.7343	2.7332	TCGGGACCGGGGTCCGGTGC	20
miR-2904-z	0.5276	3.10563	2.55737	0.0135755	0.3401	0.5179	0.7248	2.2846	5.0583	1.974	GCGGGAGCCTCGGTCGGCCT	20
miR-296-x	8.11467	27.9811	1.78585	0.0274378	9.8616	9.4087	5.0737	15.1763	30.3498	38.4172	GAGGGCCCCCCCCAATCCTGT	21
miR-29-x	9.17403	27.9729	1.6084	0.0393221	9.2948	9.4087	8.8186	41.7756	19.3661	22.777	CTGGTTTCACATGGTGGCTTAGA	23
miR-2-x	0.0469333	0.972033	4.37232	0.00570783	0.01	0.01	0.1208	0.408	1.4452	1.0629	TCCAAAGTGGCAGTGACT	18
miR-3088-y	0.01	0.704633	6.1388	0.0211154	0.01	0.01	0.01	0.01	0.4336	1.6703	TTCATGAGCAGCTGAAGA	18
miR-3116-z	0.0469333	6.1325	7.02972	0.000164122	0.01	0.01	0.1208	0.01	11.7063	6.6812	CCTGGCACATAGTAGGCAC	19
miR-323-y	0.470067	6.7789	3.85011	0.0015784	0.3401	0.3453	0.7248	0.5712	5.4919	14.2736	CACATTACACGGTCGACCTCTAA	23
miR-3284-z	0.01	3.65543	8.5139	0.00022108	0.01	0.01	0.01	0.01	8.5268	2.4295	CCCTTGGGGCTGGAAGAAC	19
miR-33-x	16.1136	3.08297	-2.38589	0.000137453	12.9221	17.1774	18.2413	4.9772	2.6014	1.6703	GTGCATTGTAGTTGCATTGCA	21
miR-34-x	361.415	33311.8	6.52624	9.59905e-07	171.161	250.237	662.847	227.073	57284.1	42424.4	AGGCAGTGTAGTTAGCTGATTGC	23
miR-34-y	51.8002	5399.44	6.70371	3.20025e-07	25.7309	38.5843	91.0855	52.8722	5395.47	10750	AATCACTAGTTCCACTGCCATC	22
miR-34-z	0.0354333	7.51083	7.72772	3.37432e-05	0.01	0.0863	0.01	0.0816	12.429	10.0219	AGGCAGTGTAGTTAGCTGATTGCG	24
miR-3535-z	147.466	72.7906	-1.01856	0.0217765	142.03	149.245	151.125	63.1529	119.231	35.9876	GGATATGATGACTGATTATCTGAGA	25
miR-3586-y	0.01	7.3955	9.5305	1.90532e-05	0.01	0.01	0.01	0.01	11.8509	10.3256	CTGCTAGACTGTGAGCTCCT	20
miR-3594-x	0.01	0.786333	6.29707	0.0141746	0.01	0.01	0.01	0.01	1.5898	0.7592	AAGGGCAGAGCAGAGTGAA	19
miR-362-y	30.9065	13.9975	-1.14274	0.0137749	27.5445	29.1756	35.9993	9.22	18.4989	14.2736	AACACACCTATTCAAGGATTCT	22
miR-374-y	268.819	83.1294	-1.6932	0.000579835	271.364	301.942	233.15	102.725	111.283	35.3802	CTTATCAGGTTGTATTGTAATT	22
miR-375-y	21.6991	1491.68	6.10316	1.95994e-06	7.9346	15.3647	41.7979	17.4609	1891.37	2566.21	TTTGTTCGTTCGGCTCGCGTGA	22
miR-378-z	18.6851	52.7699	1.49783	0.0475908	17.9096	18.2132	19.9325	31.7396	52.3173	74.2529	ACTGGACTTGGAGTCAGAAGGCT	23
miR-383-x	1.46087	9.57307	2.71216	0.00923291	2.3804	1.0358	0.9664	8.3225	2.0233	18.3734	AGATCAGAAGGTGATTGTGGCT	22
miR-3934-x	0.01	1.44433	7.17426	0.00281649	0.01	0.01	0.01	0.01	1.5898	2.7332	GATGTGGAAACTGAGGCATGA	21
miR-3963-z	1.49323	6.01847	2.01096	0.019777	0.9068	1.6401	1.9328	5.6299	6.5035	5.922	ATCCCACTTCTGACACTA	18
miR-3968-z	658.359	2795.69	2.08626	0.000425304	513.597	596.288	865.192	2217.12	3359.43	2810.53	ATCCCACTCCTGACACCA	18
miR-3969-z	11.8649	5.25587	-1.1747	0.0221426	8.048	10.2719	17.2748	4.3244	4.9138	6.5294	CCCATAAAGTAGAAAGCACTATA	23
miR-424-x	3876.98	1575.46	-1.29916	0.000817226	3962.32	4020.11	3648.5	2018.77	1303.02	1404.58	CAGCAGCAATTCATGTTTTGA	21
miR-4286-z	4.31283	28.7995	2.73934	0.000241753	2.7204	4.6612	5.5569	17.7873	36.4197	32.1915	ACCCCACTCCTGGTACCA	18
miR-4334-y	907.582	2631.79	1.53595	0.0358955	680.791	839.965	1201.99	4687.84	1193.9	2013.64	TCCCTGTCCTCCAGGAGCTCT	21
miR-4443-z	0.01	0.386633	5.27289	0.0344948	0.01	0.01	0.01	0.408	0.1445	0.6074	CTTGGAGGCGTGGGTTTT	18
miR-4497-z	0.475033	6.7659	3.83218	0.000139063	0.1134	0.3453	0.9664	3.6717	7.5152	9.1108	GCTCCGGGACGGCTGGGA	18
miR-449-x	19.2033	812.25	5.4025	0.000141119	1.5869	13.9836	42.0395	6.4458	1234.51	1195.79	TGGCAGTGTATTGTTAGCTGGT	22
miR-449-y	1.79247	46.0365	4.68276	0.00209223	0.01	0.7769	4.5905	0.6527	68.2148	69.242	CAGCTAACATGCAACTGCTATC	22
miR-449-z	0.0469333	3.60307	6.26247	0.000554598	0.01	0.01	0.1208	0.01	5.6364	5.1628	TGGCAGTGTATTGTTAGCTGGTAGT	25
miR-450-x	15686.4	4700.56	-1.73861	2.08042e-05	14537.3	17518.9	15003.1	3741.93	6034.69	4325.04	TTTTGCAATATGTTCCTGAAT	21
miR-450-z	22.4551	2.98807	-2.90976	1.86024e-06	20.7434	26.3271	20.2949	2.0398	4.1912	2.7332	TTTTGCAATATGTTCCTGAATATT	24
miR-4527-z	0.01	0.694867	6.11866	0.0163766	0.01	0.01	0.01	0.01	1.0117	1.0629	TGCAAAGAGATGACTGTGA	19
miR-452-y	43.0378	15.4832	-1.4749	0.00794318	12.4687	50.3237	66.3209	13.0549	18.2099	15.1847	TCAGTCTCATCTGCAAAGAAGT	22
miR-455-x	968.464	470.725	-1.04081	0.0115834	1013.59	1093.05	798.75	786.556	341.363	284.257	TATGTGCCTTTGGACTACATCG	22
miR-455-z	1.1586	0.261967	-2.14493	0.0153922	1.4736	1.0358	0.9664	0.4896	0.1445	0.1518	TGTGCCTTTGGACTACATCGTGT	23
miR-4667-z	0.01	0.9888	6.62761	0.00772388	0.01	0.01	0.01	0.01	1.5898	1.3666	ATTGGGGGCAGGAGGAGAA	19
miR-490-y	15.5773	89.9045	2.52895	0.0180069	4.4207	35.9085	6.4026	12.2389	100.01	157.465	CAACCTGGAGGACTCCATGCTGT	23
miR-493-y	6.87223	2.25377	-1.60844	0.00861283	8.2747	8.1139	4.2281	3.5085	1.7343	1.5185	TGAAGGTCTACTGTGTGCCAAT	22
miR-497-x	179.412	897.732	2.323	0.00278014	116.186	195.425	226.627	1653.32	218.085	821.793	CAGCAGCACACTGTGGTTTGT	21
miR-499-y	2.4553	0.276733	-3.14933	0.000329095	2.9471	2.2443	2.1745	0.2448	0.4336	0.1518	GAACATCACAGCAAGTCTGTGC	22
miR-503-x	844.826	421.055	-1.00465	0.00912179	874.962	804.833	854.682	629.653	257.54	375.972	TAGCAGCGGGAACAGTAAA	19
miR-503-y	21.9169	6.6506	-1.72049	0.00244962	23.2371	23.306	19.2077	11.423	5.4919	3.0369	GGAGTATTGTTTCCGCTGCCCGG	23
miR-503-z	7.0405	3.1288	-1.17007	0.0445836	5.3275	9.1498	6.6442	5.5483	2.1678	1.6703	GGAGTATTGTTTCCGCTGCCCGA	23
miR-504-x	0.127467	1.19973	3.23452	0.0168249	0.01	0.01	0.3624	1.9582	0.5781	1.0629	AGACCCTGGTCTGCACTCT	19
miR-504-z	6.3258	24.7544	1.96836	0.00922963	6.6878	6.1286	6.161	35.4113	21.3894	17.4624	AGACCCTGGTCTGCACTCTGTCT	23
miR-542-y	1927.85	818.915	-1.23521	0.00204326	1851.6	1939.06	1992.89	538.513	1136.53	781.706	TGTGACAGATTGATAACTGAAA	22
miR-544-z	0.419867	0.0338667	-3.63199	0.0495095	0.7935	0.3453	0.1208	0.0816	0.01	0.01	ATTCTGCATTTTTAGCAAGTTCT	23
miR-596-z	0.0469333	0.7839	4.06198	0.0458629	0.01	0.01	0.1208	0.01	1.7343	0.6074	AGCCTGCCAGGCTCCTCTG	19
miR-6123-z	6.36507	34.1964	2.4256	0.00517316	7.2545	5.4381	6.4026	7.1802	46.9699	48.439	TGCCAAGCCCACGTTCAAAGGCT	23
miR-615-y	51.3822	23.4696	-1.13048	0.0426049	84.2204	44.7993	25.127	46.9975	14.4523	8.9589	TCCGAGCCTGGGTCTCCCTCT	21
miR-6236-z	0.7257	4.47617	2.62482	0.0056088	0.2267	0.8632	1.0872	5.8747	3.7576	3.7962	CCGTCGCCGGCAGTCGGA	18
miR-6240-z	0.3205	1.88163	2.55359	0.0182786	0.3401	0.259	0.3624	2.5294	1.4452	1.6703	ACAAAGCATCGCGAAGGCCC	20
miR-6349-z	0.01	0.9022	6.49538	0.0101277	0.01	0.01	0.01	0.01	0.7226	1.974	TGGGGAATGTGGAAGGGGC	19
miR-6412-z	28.5979	116.895	2.03124	0.00561344	13.9423	23.047	48.8045	76.2078	171.982	102.496	AACCATCCTCTGCTACCA	18
miR-6516-y	24.5674	10.2381	-1.26279	0.0103413	20.1766	27.7945	25.7311	10.6071	13.7297	6.3776	ATCATGTATGATACTGCAAACA	22
miR-6566-y	0.01	0.689967	6.10845	0.0174	0.01	0.01	0.01	0.01	1.3007	0.7592	ACAGTCCATGGGGTCGCA	18
miR-6596-x	0.872867	3.63947	2.05989	0.0396908	0.3401	1.5537	0.7248	3.8349	4.0466	3.0369	CCGGGCCCGGGTCTTCCCG	19
miR-6632-x	0.01	5.27693	9.04356	7.21008e-05	0.01	0.01	0.01	0.01	11.4173	4.4035	AGAGTTGAGAGGAGAGGAT	19
miR-664-x	0.01	0.548333	5.77698	0.0137704	0.01	0.01	0.01	0.1632	0.7226	0.7592	ACAGGCTAGGAGAAATGATTGGAA	24
miR-6895-x	0.01	0.788767	6.30153	0.0132423	0.01	0.01	0.01	0.01	1.4452	0.9111	ATGGCCAGGCACAGAGCAA	19
miR-6921-x	0.01	1.02963	6.68599	0.00764725	0.01	0.01	0.01	0.01	2.1678	0.9111	GTCATGAGGAAGGAAGCC	18
miR-6936-y	0.01	0.3917	5.29168	0.0322875	0.01	0.01	0.01	0.7343	0.289	0.1518	GGCGGCGCGCGCGGGCGC	18
miR-72-x	1.58933	5.84393	1.87852	0.035139	1.2469	1.4674	2.0537	3.8349	8.3823	5.3146	AGGCAAGATGCTGGCATAGCTGAA	24
miR-735-x	0.843833	3.42043	2.01915	0.0395173	1.1335	0.4316	0.9664	3.2637	2.7459	4.2517	GGCTGGTCCGAAGGTAGT	18
miR-735-y	0.101133	0.8536	3.0773	0.0383448	0.01	0.1726	0.1208	0.6527	1.3007	0.6074	CCCACTGCTAAATTTGAC	18
miR-744-y	1.43053	0.402733	-1.82866	0.0247898	1.927	1.0358	1.3288	0.3264	0.5781	0.3037	CTGTTGCCACTAACCTCAACCT	22
miR-7550-x	107.225	344.368	1.68331	0.00775497	128.428	91.4112	101.837	353.379	346.421	333.303	TTCCGGCTCGAAGGACCA	18
miR-7550-z	28.717	90.1774	1.65086	0.0221603	33.4388	21.0617	31.6504	67.9669	131.805	70.7605	ATCCGGCTCGAAGGACCA	18
miR-7578-z	0.01	0.543033	5.76297	0.0344119	0.01	0.01	0.01	0.01	1.0117	0.6074	CACACGGCTCTGTCTCCT	18
miR-7705-z	0.782333	0.0338667	-4.52985	0.00311202	0.7935	0.9495	0.604	0.0816	0.01	0.01	AATAGCTCAGAATGTCACTTCT	22
miR-7857-y	0.198967	3.22567	4.019	0.00231956	0.01	0.3453	0.2416	0.4896	4.4802	4.7072	ATTGTTCTCCAACCTGGCTCTTT	23
miR-7859-z	39.3522	233.617	2.56963	0.000156787	22.8971	52.3953	42.7643	143.277	179.931	377.642	AAAAACTGGCAGCTTCATGTAA	22
miR-7975-z	0.01	0.470533	5.55623	0.033813	0.01	0.01	0.01	0.0816	0.7226	0.6074	ATCCTAGTCACGGCACCA	18
miR-7977-z	162.721	567.578	1.80242	0.00529472	144.41	140.44	203.312	349.789	665.383	687.561	TTCCCGGCCAATGCACCA	18
miR-8112-z	0.244933	1.2972	2.40494	0.0420903	0.1134	0.259	0.3624	1.795	0.5781	1.5185	TCCCCGGCACCTCCACCG	18
miR-880-x	0.01	1.0492	6.71315	0.00738223	0.01	0.01	0.01	0.01	1.0117	2.1259	CAGATGGATATGAGGCAC	18
miR-8970-z	0.197233	1.93923	3.29751	0.00661937	0.3401	0.01	0.2416	1.6319	1.3007	2.8851	GCCCGGGGGCTGTAGTGACCGC	22
miR-9173-z	0.01	0.689967	6.10845	0.0173774	0.01	0.01	0.01	0.01	1.3007	0.7592	TCACTTGAGCCTGGACTCTG	20
miR-9186-z	0.127467	1.67623	3.71703	0.0277581	0.01	0.01	0.3624	0.2448	4.4802	0.3037	AGGTGTCATGGCTGGGAGT	19
miR-9226-x	42.5708	130.386	1.61485	0.0191736	37.6328	34.8727	55.207	86.4069	152.905	151.846	AGGTCCCTGTTCGGGCGCCA	20
miR-9277-z	68.5992	213.036	1.63483	0.0111598	78.7795	54.8985	72.1195	208.062	207.679	223.366	ATCCTGCCGACTACGCCA	18
miR-9298-z	0.01	0.516367	5.69032	0.0109884	0.01	0.01	0.01	0.6527	0.289	0.6074	TTATTGTCATGTTCTGATT	19
miR-95-y	4.5968	25.5969	2.47727	0.00348392	4.194	3.1938	6.4026	7.9145	40.1773	28.699	TTCAACGGGTATTTATTGAGC	21
miR-9642-y	0.01	0.327367	5.03284	0.0410815	0.01	0.01	0.01	0.2448	0.4336	0.3037	GAGCCCTGACCTCTGACC	18
miR-9814-y	0.578433	0.0338667	-4.09421	0.0143569	0.9068	0.3453	0.4832	0.0816	0.01	0.01	TTTTCTGAATGTTGAGCT	18
miR-9993-y	99.9362	358.163	1.84154	0.00358564	88.9812	73.716	137.112	324.495	434.002	315.993	ATCTCGCTGGGGCCTCCA	18
miR-9995-y	80.4706	259.769	1.69069	0.00947457	81.4999	57.8334	102.079	215.813	329.801	233.692	ATCTCGGTGGAACCTCCA	18
miR-9-x	0.342733	3.75247	3.45268	0.0341167	0.01	0.1726	0.8456	0.01	5.7809	5.4665	TCTTTGGTTATCTAGCTGTATGAT	24
novel-m0016-3p	7.98027	55.1729	2.78945	0.00800915	6.8011	8.2003	8.9394	2.2846	68.9374	94.2967	AAAACTCAGATGAACTTTTTGG	22
novel-m0017-3p	7.98027	55.1729	2.78945	0.00799284	6.8011	8.2003	8.9394	2.2846	68.9374	94.2967	AAAACTCAGATGAACTTTTTGG	22
novel-m0018-3p	5.63393	26.9845	2.25992	0.039261	5.4409	5.1791	6.2818	1.1423	37.1424	42.6689	AAAACTCAGATGAACTTTTTGG	22
novel-m0019-3p	7.98027	55.1729	2.78945	0.00803364	6.8011	8.2003	8.9394	2.2846	68.9374	94.2967	AAAACTCAGATGAACTTTTTGG	22
novel-m0020-3p	7.98027	55.1729	2.78945	0.00803077	6.8011	8.2003	8.9394	2.2846	68.9374	94.2967	AAAACTCAGATGAACTTTTTGG	22
novel-m0021-3p	4.99173	46.188	3.20991	0.000229395	3.5139	6.3876	5.0737	11.5046	33.6738	93.3856	AAAACTGGCAGCTTCATGTAAT	22
novel-m0023-5p	0.01	29.8492	11.5435	4.15377e-07	0.01	0.01	0.01	0.0816	68.3593	21.1067	ATGCTCTCACCTACACCTC	19
novel-m0024-5p	29.868	12.4751	-1.25955	0.00658225	33.2121	32.1105	24.2814	13.2181	13.7297	10.4774	TCTGTAGTTTCCTTTACTCATA	22
novel-m0025-5p	29.868	12.4751	-1.25955	0.0065896	33.2121	32.1105	24.2814	13.2181	13.7297	10.4774	TCTGTAGTTTCCTTTACTCATA	22
novel-m0030-5p	17.5765	7.1703	-1.29354	0.00866253	14.9624	20.9754	16.7916	7.9145	7.3707	6.2257	AGGACTCCATTTGTTTTGATGA	22
novel-m0032-3p	0.0469333	23.1747	8.94772	3.93884e-07	0.01	0.01	0.1208	0.2448	32.2286	37.0506	CCGGGTGGGACGGGAGAGG	19
novel-m0036-3p	2.6025	15.3596	2.56117	0.000774952	2.267	2.158	3.3825	12.9733	17.9208	15.1847	TACTGTGCCACGGATGGGTAGC	22
novel-m0037-3p	2.6025	15.3596	2.56117	0.00077443	2.267	2.158	3.3825	12.9733	17.9208	15.1847	TACTGTGCCACGGATGGGTAGC	22
novel-m0040-3p	0.01	18.6752	10.8669	1.75711e-06	0.01	0.01	0.01	0.01	24.2798	31.7359	TACCGTCTGAGCTGCCAGGA	20
novel-m0041-3p	0.01	21.3499	11.06	1.31981e-06	0.01	0.01	0.01	0.01	27.7484	36.2913	TACCGTCTGAGCTGCCAGGA	20
novel-m0042-5p	2.3849	10.9181	2.19472	0.0151754	1.7003	2.6759	2.7785	14.1156	3.7576	14.881	AGAGGGTCCCTGTGGTCACAAG	22
novel-m0045-3p	2.6635	13.2978	2.31979	0.00430484	1.5869	3.0211	3.3825	9.5464	12.429	17.9179	CCCTGTGACAGTGAGCGGC	19
novel-m0046-3p	20.0738	5.3941	-1.89586	0.00910693	8.388	25.3776	26.4559	4.5692	10.5502	1.0629	ACCTGTCCTCCTGTCTCAGA	20
novel-m0047-3p	1.57613	15.7451	3.32044	0.00635295	1.5869	1.8127	1.3288	0.3264	18.2099	28.699	AAAAACTCAGATGAACTTTTT	21
novel-m0048-3p	0.0354333	10.2099	8.17064	1.48094e-05	0.01	0.0863	0.01	0.0816	14.4523	16.0957	AGCAGGCACTCAATAAGTA	19
novel-m0049-3p	0.417567	9.439	4.49856	0.00454312	0.01	0.5179	0.7248	0.01	13.7297	14.5773	TTCCGCTGTGTCGGCTCT	18
novel-m0052-3p	2.86913	0.224767	-3.67412	0.000138287	1.1335	3.9706	3.5033	0.0816	0.289	0.3037	TCAGCCACTTGTAGGCTCATCT	22
novel-m0053-5p	0.0469333	11.7497	7.96779	1.0071e-05	0.01	0.01	0.1208	0.0816	16.1866	18.9808	TTGTGTAGCCGAGTTTTAT	19
novel-m0055-5p	0.129933	9.07557	6.12614	0.000338217	0.01	0.259	0.1208	0.01	11.2728	15.9439	TTCATGGGGTTGCAAAGAG	19
novel-m0056-5p	0.181667	18.5972	6.67765	3.93153e-05	0.01	0.1726	0.3624	0.0816	27.3148	28.3953	GGCACTGACGTCACGTGACCCGGGG	25
novel-m0057-3p	0.0469333	17.0026	8.50093	2.00343e-05	0.01	0.01	0.1208	0.1632	48.4151	2.4295	AAGGGAATCTGGAGATGTC	19
novel-m0058-3p	0.0469333	17.0026	8.50093	1.99262e-05	0.01	0.01	0.1208	0.1632	48.4151	2.4295	AAGGGAATCTGGAGATGTC	19
novel-m0060-5p	3.95787	1.02477	-1.94943	0.0467731	1.5869	3.2801	7.0066	0.01	2.4569	0.6074	AAAGGTTCATTTGGATTTTTCT	22
novel-m0061-5p	3.95787	1.02477	-1.94943	0.0466931	1.5869	3.2801	7.0066	0.01	2.4569	0.6074	AAAGGTTCATTTGGATTTTTCT	22
novel-m0062-5p	3.95787	1.02477	-1.94943	0.0465967	1.5869	3.2801	7.0066	0.01	2.4569	0.6074	AAAGGTTCATTTGGATTTTTCT	22
novel-m0063-3p	0.01	13.0696	10.352	1.04973e-05	0.01	0.01	0.01	0.01	32.5176	6.6812	ACTGTTCTTAGCTGAACCCAGAGA	24
novel-m0064-3p	0.4866	5.6559	3.53895	0.000316025	0.1134	0.8632	0.4832	4.3244	5.2028	7.4405	TGTGGGGACCTCTCATGTCT	20
novel-m0065-5p	0.4866	5.6559	3.53895	0.00031801	0.1134	0.8632	0.4832	4.3244	5.2028	7.4405	TGTGGGGACCTCTCATGTCT	20
novel-m0068-3p	0.1529	7.47277	5.61098	0.0053551	0.01	0.0863	0.3624	0.01	22.2565	0.1518	CCAGGACACCAGCCTCACC	19
novel-m0073-5p	0.01	4.73727	8.88791	9.90809e-05	0.01	0.01	0.01	0.01	10.4056	3.7962	TCTTGGGCACTTGTGGGCA	19
novel-m0076-3p	0.544167	4.54883	3.06338	0.0276943	0.01	0.7769	0.8456	0.3264	9.8276	3.4925	TCTTTGCGACCCCATGGACT	20
novel-m0078-3p	0.3862	2.61183	2.75764	0.0109912	0.2267	0.0863	0.8456	3.6717	1.7343	2.4295	TACTGTGCCACAGCTGGGTAGA	22
novel-m0079-3p	0.3862	2.61183	2.75764	0.0108615	0.2267	0.0863	0.8456	3.6717	1.7343	2.4295	TACTGTGCCACAGCTGGGTAGA	22
novel-m0083-3p	0.01	4.86047	8.92495	7.71661e-05	0.01	0.01	0.01	0.01	9.1049	5.4665	CTGCTGTGTAGTTACTAAG	19
novel-m0085-3p	0.101133	10.3593	6.67852	6.16133e-05	0.01	0.1726	0.1208	0.0816	14.5968	16.3994	TCCAGAAGACGAGGACACCCCAGC	24
novel-m0087-5p	0.0872	4.14797	5.57193	0.000143001	0.01	0.01	0.2416	0.408	5.2028	6.8331	CCCTTGGAGAATTTGGAAA	19
novel-m0088-3p	0.01	4.11407	8.68442	0.000113427	0.01	0.01	0.01	0.01	5.3473	6.9849	TAGGAGTCCTGGAATCCC	18
novel-m0090-3p	0.01	4.36897	8.77115	0.000100561	0.01	0.01	0.01	0.01	8.2378	4.8591	CTGGGTCAGGAAGATCTCC	19
novel-m0094-3p	0.01	3.11333	8.28232	0.000380403	0.01	0.01	0.01	0.01	7.6597	1.6703	AGCTGGAGGCAAAGATCTC	19
novel-m0100-3p	0.1529	1.36	3.15295	0.011254	0.01	0.0863	0.3624	0.9791	1.7343	1.3666	TGTACTCTGGGACTCGGGTGT	21
novel-m0110-5p	0.0469333	5.66053	6.91418	0.000181797	0.01	0.01	0.1208	0.01	9.683	7.2886	TGGAATCTGATGTTTGAAAGTGTGG	25
novel-m0120-3p	0.01	3.84993	8.58869	4.7466e-05	0.01	0.01	0.01	0.1632	3.035	8.3516	TCGCCGTCAGACACGCCCTCG	21
novel-m0121-3p	0.1414	2.48707	4.13659	0.0125771	0.01	0.1726	0.2416	0.01	5.7809	1.6703	CAGCTGTCACTGGTGACCC	19
novel-m0122-5p	0.01	3.46097	8.43503	0.000155929	0.01	0.01	0.01	0.01	5.0583	5.3146	CTACCCACTCCAGTATTCT	19
novel-m0123-5p	0.01	3.46097	8.43503	0.000153014	0.01	0.01	0.01	0.01	5.0583	5.3146	CTACCCACTCCAGTATTCT	19
novel-m0125-3p	0.127467	1.42723	3.48503	0.0437927	0.01	0.01	0.3624	0.01	2.6014	1.6703	TAAACACAAATGAATTTTTGGC	22
novel-m0126-3p	0.239967	3.40227	3.82559	0.00327906	0.2267	0.01	0.4832	0.5712	4.6247	5.0109	CAGAGACCTCTCATCATTCTT	21
novel-m0127-3p	0.01	2.0413	7.67334	0.00145593	0.01	0.01	0.01	0.01	5.2028	0.9111	ATAGACCTGTGGGATGCCC	19
novel-m0128-3p	0.01	2.0413	7.67334	0.00144632	0.01	0.01	0.01	0.01	5.2028	0.9111	ATAGACCTGTGGGATGCCC	19
novel-m0129-5p	0.01	2.50237	7.96715	0.000636508	0.01	0.01	0.01	0.01	1.8788	5.6183	TCTAGTTCCAGGACCAGGG	19
novel-m0133-5p	0.01	2.4511	7.93729	0.000516391	0.01	0.01	0.01	0.01	4.9138	2.4295	CAGTGCTGAAGAACCTGCC	19
novel-m0135-5p	0.658967	0.0572667	-3.52444	0.0091019	0.9068	0.3453	0.7248	0.01	0.01	0.1518	TTTTGCAATATGTTCCTGAATATTT	25
novel-m0142-5p	0.0872	1.90167	4.44679	0.0129607	0.01	0.01	0.2416	0.01	4.4802	1.2148	ACAGAGGAGCCTGGTGGGC	19
novel-m0143-3p	0.193167	6.00943	4.95931	0.00155169	0.01	0.0863	0.4832	0.0816	11.4173	6.5294	TAGCACTGTGAGTGACCTTGTGAAG	25
novel-m0148-5p	0.01	1.94807	7.6059	0.00116	0.01	0.01	0.01	0.01	1.7343	4.0999	TAGAGCTTCTGGAAGACATCTGGGC	25
novel-m0149-5p	0.562167	2.48593	2.14472	0.0406832	0.3401	0.8632	0.4832	3.3453	2.7459	1.3666	TCTGCATCCGAGGACTCAACCC	22
novel-m0152-3p	0.653233	0.0548333	-3.57447	0.00748116	0.9068	0.6905	0.3624	0.01	0.1445	0.01	CAATCAAGATATAGAACATTT	21
novel-m0154-5p	0.01	2.18337	7.77041	0.00147888	0.01	0.01	0.01	0.01	5.7809	0.7592	TGGCCCGAGTACTCTCTTT	19
novel-m0161-5p	0.0469333	1.9505	5.37709	0.00429485	0.01	0.01	0.1208	0.01	1.5898	4.2517	CAACGACCTTGTATGTATT	19
novel-m0162-3p	0.01	2.69507	8.07418	0.000404879	0.01	0.01	0.01	0.01	2.4569	5.6183	TCCCAGTCCAGTGCTCTTTC	20
novel-m0164-5p	0.01	1.42237	7.15215	0.00272552	0.01	0.01	0.01	0.01	2.8905	1.3666	ACACACAAGAGCAATGCAC	19
novel-m0165-5p	0.5391	0.1079	-2.32086	0.049135	0.3401	0.4316	0.8456	0.01	0.01	0.3037	ACTCAAACTGTGGGGGCACTTC	22
novel-m0166-3p	0.01	1.59073	7.31355	0.0011772	0.01	0.01	0.01	0.0816	3.324	1.3666	ACGGAAACCATGACTTTGG	19
novel-m0186-3p	0.0354333	1.47053	5.37509	0.00838274	0.01	0.0863	0.01	0.01	3.035	1.3666	TCCAGTGATTAAGAATCTCT	20
novel-m0187-5p	0.01	1.16693	6.86658	0.00263093	0.01	0.01	0.01	0.0816	1.4452	1.974	CAAGAAGTTTGTTTGGGCTTTT	22
novel-m0188-5p	0.01	1.16693	6.86658	0.00260124	0.01	0.01	0.01	0.0816	1.4452	1.974	CAAGAAGTTTGTTTGGGCTTTT	22
novel-m0192-3p	0.01	2.41027	7.91305	0.000512324	0.01	0.01	0.01	0.01	4.3357	2.8851	ACTGAGCCTTGTATGAATT	19
novel-m0194-3p	0.01	1.53337	7.26056	0.001992	0.01	0.01	0.01	0.01	2.3124	2.2777	TAAGAGGATCAGCTTTGATT	20
novel-m0196-3p	0.01	1.99803	7.64244	0.00120779	0.01	0.01	0.01	0.01	4.7693	1.2148	AAAAACCCAGACAAACTTTTCG	22
novel-m0200-5p	0.01	2.30413	7.84808	0.000658584	0.01	0.01	0.01	0.01	4.6247	2.2777	TCCTTGCATGCCGGCTCCTGCCTG	24
novel-m0201-5p	0.01	2.04927	7.67896	0.0010342	0.01	0.01	0.01	0.01	1.7343	4.4035	TGCTGCTGCCTGGAGAGAA	19
novel-m0208-5p	0.01	0.897333	6.48757	0.00894169	0.01	0.01	0.01	0.01	1.0117	1.6703	AGGCGGCAGCAAAGAATGT	19
novel-m0209-5p	0.01	1.36687	7.09473	0.00403849	0.01	0.01	0.01	0.01	3.1795	0.9111	TACTGTTTAAGAACATGAAAAC	22
novel-m0211-3p	0.0872	2.16693	4.63518	0.00726884	0.01	0.01	0.2416	0.01	3.7576	2.7332	AATCACTAGTTCCACTGCCATCAAA	25
novel-m0212-3p	0.01	1.22967	6.94212	0.00400686	0.01	0.01	0.01	0.01	2.3124	1.3666	CAAAGAATTCAGTGAGAGA	19
novel-m0215-3p	0.01	0.6369	5.99299	0.0260466	0.01	0.01	0.01	0.01	1.4452	0.4555	TTCTCAGTCTGCTAGCTTTCTGATT	25
novel-m0221-5p	0.0469333	2.66233	5.82593	0.000308778	0.01	0.01	0.1208	0.2448	3.035	4.7072	TGCCTTTGGTCAGTCTGTCCGTCTC	25
novel-m0225-3p	0.0354333	1.64727	5.53882	0.00241073	0.01	0.0863	0.01	0.1632	1.5898	3.1888	CAACACGCGTCAGTCAGGCTCT	22
novel-m0227-3p	0.01	1.237	6.9507	0.00374846	0.01	0.01	0.01	0.01	1.8788	1.8222	TAGAATGCTGAAAATGAGGGTGA	23
novel-m0228-5p	0.642633	0.1021	-2.65401	0.0368411	0.3401	0.259	1.3288	0.01	0.1445	0.1518	TATCCCATTGCATGGATGGACT	22
novel-m0234-5p	0.0354333	0.935733	4.72292	0.0269572	0.01	0.0863	0.01	0.01	1.7343	1.0629	TCCACCCGGACTTGGATGACTGGGA	25
novel-m0237-3p	0.01	0.993667	6.63469	0.00759887	0.01	0.01	0.01	0.01	1.3007	1.6703	TAGAATCATACTGGGACTTGCCTGG	25
novel-m0239-5p	0.01	1.03207	6.68939	0.00741397	0.01	0.01	0.01	0.01	2.0233	1.0629	TCCAAGGAGGCTGCTTATTGCTCT	24
novel-m0244-3p	0.691033	0.01	-6.11068	0.00143769	1.0202	0.6905	0.3624	0.01	0.01	0.01	AACCCGAACGAACTTTTGGGCT	22
novel-m0257-5p	0.01	0.762	6.25172	0.00911896	0.01	0.01	0.01	0.0816	1.4452	0.7592	TTCTCCTATAGATGCCGTCACAG	23
novel-m0258-3p	0.01	0.897333	6.48757	0.00881608	0.01	0.01	0.01	0.01	1.0117	1.6703	TTGAGGAACCACAGTGCCACT	21
novel-m0263-3p	0.01	0.9717	6.60244	0.0139938	0.01	0.01	0.01	0.01	2.6014	0.3037	CTGGGCACGTAGTAAACAC	19
novel-m0270-3p	0.01	0.694867	6.11866	0.0161238	0.01	0.01	0.01	0.01	1.0117	1.0629	TTCAAATGAACTTTGTGGCCAACCC	25
novel-m0274-5p	0.01	0.877767	6.45577	0.0126045	0.01	0.01	0.01	0.01	2.1678	0.4555	AAGGCCAGGAAGGACCTCC	19
novel-m0278-3p	0.01	0.921967	6.52664	0.0332674	0.01	0.01	0.01	0.01	2.7459	0.01	CCTCGTCCTAGGATTGTCC	19
novel-m0284-3p	0.01	0.644267	6.00959	0.0213702	0.01	0.01	0.01	0.01	1.0117	0.9111	TGCTACTCAAAGGATGGTCTGC	22
novel-m0285-5p	0.01	0.7479	6.22477	0.0151097	0.01	0.01	0.01	0.01	0.8671	1.3666	TTTCCCTTCCCCAGAACTTTGT	22
novel-m0289-3p	0.01	1.16683	6.86645	0.00739073	0.01	0.01	0.01	0.01	3.035	0.4555	CCTGGATTCTGAACTGCTT	19
novel-m0311-5p	0.01	0.735733	6.20111	0.0178056	0.01	0.01	0.01	0.01	1.5898	0.6074	TGCTGAGACAAATGGCCCAAGCTCC	25
novel-m0315-5p	0.01	0.689967	6.10845	0.0172687	0.01	0.01	0.01	0.01	1.3007	0.7592	TTTCAATGGCATCACTGAC	19
novel-m0316-5p	0.340233	0.01	-5.08845	0.020581	0.2267	0.4316	0.3624	0.01	0.01	0.01	AAAAGTCCATTCAGGTTTTTCT	22
novel-m0317-5p	0.340233	0.01	-5.08845	0.0205036	0.2267	0.4316	0.3624	0.01	0.01	0.01	AAAAGTCCATTCAGGTTTTTCT	22
novel-m0318-5p	0.340233	0.01	-5.08845	0.0206847	0.2267	0.4316	0.3624	0.01	0.01	0.01	AAAAGTCCATTCAGGTTTTTCT	22
novel-m0325-3p	0.01	0.7455	6.22014	0.014687	0.01	0.01	0.01	0.01	1.0117	1.2148	TAGTGGTAAAGAACCCGAG	19
novel-m0326-3p	0.01	0.7455	6.22014	0.0146459	0.01	0.01	0.01	0.01	1.0117	1.2148	TAGTGGTAAAGAACCCGAG	19
novel-m0327-3p	0.01	0.7455	6.22014	0.0145824	0.01	0.01	0.01	0.01	1.0117	1.2148	TAGTGGTAAAGAACCCGAG	19
novel-m0328-5p	0.0354333	0.484333	3.77282	0.0408938	0.01	0.0863	0.01	0.5712	0.5781	0.3037	TCAAGCACCACAGCTCCTGAGC	22
novel-m0341-3p	0.01	0.4854	5.6011	0.0180324	0.01	0.01	0.01	0.408	0.289	0.7592	AGTAGTCGTGGCCGAGTGG	19
novel-m0342-3p	0.01	0.6345	5.98755	0.030231	0.01	0.01	0.01	0.01	1.5898	0.3037	CAGGGGATCTTGTCGATCC	19
novel-m0343-3p	0.01	0.639367	5.99857	0.0235501	0.01	0.01	0.01	0.01	1.3007	0.6074	GAGTGGGGATCAGGACAAT	19
novel-m0347-3p	0.01	0.5552	5.79494	0.0494865	0.01	0.01	0.01	0.01	0.289	1.3666	TCCAAGAGGGCTCATGCCAA	20
novel-m0352-3p	0.442833	0.01	-5.46869	0.0131445	0.7935	0.1726	0.3624	0.01	0.01	0.01	TGGATGGTCGACATCTGCCTGAGAA	25
novel-m0354-3p	0.01	0.692433	6.1136	0.0162994	0.01	0.01	0.01	0.01	1.1562	0.9111	TTGAACCCTGATCAGGGAA	19
novel-m0360-3p	0.01	0.540567	5.7564	0.0373769	0.01	0.01	0.01	0.01	1.1562	0.4555	CAAGAGAATTCCAGCTAATAT	21
novel-m0364-5p	0.01	0.646667	6.01495	0.0211914	0.01	0.01	0.01	0.01	0.8671	1.0629	CTGGAACTTGGGCCTCTC	18
novel-m0367-3p	0.01	0.6345	5.98755	0.0300626	0.01	0.01	0.01	0.01	1.5898	0.3037	GAGCTCAGGGCAAGTGGAA	19
novel-m0368-5p	0.411567	0.01	-5.36305	0.0282738	0.9068	0.0863	0.2416	0.01	0.01	0.01	GCTGTTAGTAAGGCGGCACTGGGAC	25
novel-m0371-5p	0.01	0.545433	5.76933	0.0327777	0.01	0.01	0.01	0.01	0.8671	0.7592	TAGGAAACAGTTCTCCCT	18
novel-m0373-3p	0.01	0.899767	6.49148	0.00934295	0.01	0.01	0.01	0.01	0.8671	1.8222	TCAGATCTTTCCAGGACTCCAAGCT	25
novel-m0376-3p	0.01	0.969233	6.59877	0.0179098	0.01	0.01	0.01	0.01	2.7459	0.1518	TCCTTCCTCTGTAAAGGACT	20
novel-m0378-5p	0.01	0.593633	5.8915	0.0258681	0.01	0.01	0.01	0.01	1.0117	0.7592	TCTTGAGCCCTGGCTGGACATGCTC	25
novel-m0379-5p	0.01	0.593633	5.8915	0.0259777	0.01	0.01	0.01	0.01	1.0117	0.7592	TCTTGAGCCCTGGCTGGACATGCTC	25
novel-m0395-5p	0.01	0.540567	5.7564	0.0375238	0.01	0.01	0.01	0.01	1.1562	0.4555	CCTATCCTGAGACACTCTG	19
novel-m0399-5p	0.01	0.5912	5.88557	0.0271274	0.01	0.01	0.01	0.01	1.1562	0.6074	TAGTCGGACACGGCTGAAG	19
oar-let-7f	197090	53138.4	-1.89103	5.04875e-06	192830	201660	196781	60318.9	57766.3	41330	TGAGGTAGTAGATTGTATAGT	21
oar-miR-133	29.6415	96.9249	1.70925	0.0192835	19.3832	30.0388	39.5026	158.29	64.4572	68.0272	TTGGTCCCCTTCAACCAGCTGT	22
oar-miR-136	264.615	66.7467	-1.98713	5.19607e-05	222.169	341.907	229.768	101.665	59.3989	39.1764	ACTCCATTTGTTTTGATGATGGA	23
oar-miR-143	27791.6	72538.1	1.38409	0.0235239	25742.3	26595.8	31036.6	62378.4	84934	70301.8	TGAGATGAAGCACTGTAGCTC	21
oar-miR-148a	32272.6	14838.2	-1.121	0.00409959	34119.8	31882.5	30815.4	14561.2	20875.6	9077.69	TCAGTGCACTACAGAACTTTGT	22
oar-miR-191	7881.06	19306.3	1.29261	0.0446962	6815.05	8297.62	8530.51	14070.9	17093.4	26754.7	CAACGGAATCCCAAAAGCAGCT	22
oar-miR-19b	1393.92	621.017	-1.16644	0.0160792	1371.9	1325.42	1484.43	208.959	1183.06	471.028	TGTGCAAATCCATGCAAAACTGA	23
oar-miR-221	16.6126	46.4954	1.48481	0.0404031	15.8693	15.3647	18.6037	39.8989	48.4151	51.1723	AGCTACATTGTCTGCTGGGTTT	22
oar-miR-323a-3p	85.4811	823.878	3.26875	0.000203206	51.5751	107.38	97.4881	91.1393	916.997	1463.5	CACATTACACGGTCGACCTCT	21
oar-miR-370-3p	146.949	38.3987	-1.93619	0.000105606	180.003	136.901	123.944	62.0106	29.1936	23.9918	GCCTGCTGGGGTGGAACCTGGTCT	24
oar-miR-374a	2687.8	722.86	-1.89464	0.000558155	2428.45	2922.57	2712.39	177.138	1208.07	783.376	TTATAATACAACCTGATAAGTG	22
oar-miR-379-3p	72.2937	25.9513	-1.47807	0.00176571	73.5653	73.9749	69.341	34.269	14.8858	28.699	TATGTAACATGGTCCACTAACT	22
oar-miR-379-5p	793.231	386.539	-1.03713	0.00590425	837.556	875.183	666.954	506.121	339.629	313.867	TGGTAGACTATGGAACGTAGGC	22
oar-miR-382-5p	120.872	47.0959	-1.35981	0.00155301	119.926	138.8	103.891	40.1437	56.6529	44.491	GAAGTTGTTCGTGGTGGATTCG	22
oar-miR-3957-5p	0.854667	0.135533	-2.65671	0.0169797	0.9068	1.2948	0.3624	0.2448	0.01	0.1518	CTCGGAGAGTGGAGCTGTGGGTGT	24
oar-miR-410-5p	0.248933	2.30913	3.21352	0.0309023	0.4534	0.1726	0.1208	0.0816	2.7459	4.0999	CGCCACTTTGGGTACTTGAGGAG	23
oar-miR-411a-3p	366.003	154.893	-1.24059	0.00513984	373.608	380.837	343.564	247.553	69.2264	147.899	TATGTAACACGGTCCACTAAC	21
oar-miR-411a-5p	3240.18	1358.11	-1.25448	0.00130208	2792.65	3926.54	3001.35	1740.3	1138.7	1195.34	ATAGTAGACCGTATAGCGTACG	22
oar-miR-432	97.2426	47.9292	-1.02068	0.0152149	95.5556	112.818	83.3541	73.1072	34.541	36.1395	TCTTGGAGTAGGTCATTGGGTGG	23
oar-miR-493-3p	107.561	36.1227	-1.57417	0.000974526	138.629	98.403	85.6494	55.1568	22.6901	30.5212	TGAAGGTCTACTGTGTGCCAGG	22
oar-miR-494-3p	979.601	446.175	-1.13458	0.00266059	906.588	1108.67	923.54	351.992	413.769	572.765	TGAAACATACACGGGAAACCTCT	23
oar-miR-539-3p	34.6335	13.4221	-1.36756	0.0164445	44.6606	33.1463	26.0935	3.0189	20.0887	17.1587	AATCATACAAGGACAATTTCTTT	23
oar-miR-541-3p	0.856333	0.1059	-3.01547	0.00548533	0.5668	1.0358	0.9664	0.1632	0.1445	0.01	TGGTGGGCACAGAATCCGGCCTCT	24
oar-miR-665-5p	75.6965	10.1692	-2.89602	5.18692e-07	77.4193	84.0742	65.5961	15.5027	9.5385	5.4665	AGGGGTCTTGGCCTCTGCCCAG	22
