# Supplementary material for: Identification and profiling of microRNAs during sheep’s testicular development
Source: Front Vet Sci. 2025 Mar 31;12:1538990. doi: 10.3389/fvets.2025.1538990 (PMC11994653; doi:10.3389/fvets.2025.1538990)
Supplement: SUPPLEMENTARY TABLE S10 — Differentially expressed miRNAs between M6 and Y1. [file Table_10.xlsx]

## Sheet: Table S4
Table S10. Differentially expressed miRNAs between M6 and Y1
miRNA_id	M6_mean	Y1_mean	log2FoldChange	pValue	Expression_M6_1	Expression_M6_2	Expression_M6_3	Expression_Y1_1	Expression_Y1_2	Expression_Y1_3	Sequence	Length
miR-11962-x	0.01	0.733267	6.19627	0.0234239	0.01	0.01	0.01	0.01	1.7343	0.4555	TAAGAACTGGCATCAAGT	18
miR-11980-z	1.323	16.3583	3.62814	5.03559e-05	0.6121	1.554	1.8029	9.9543	19.077	20.0437	GGGAACGGGCTTGGCGGAA	19
miR-12395-y	0.01	3.42923	8.42174	0.000319443	0.01	0.01	0.01	0.01	6.9371	3.3406	CCCAGCACGGCAGAGCACA	19
miR-1260-z	440.609	1153.66	1.38864	0.0332865	365.396	249.806	706.626	1609.42	1020.04	831.512	ATCCCACCGCTGCCACCA	18
miR-1268-z	1.12877	4.51027	1.99847	0.0494363	0.6121	0.9713	1.8029	3.4269	7.3707	2.7332	CGCGGTGGCGGGGGTGGG	18
miR-127-z	87.4953	22.4274	-1.96394	0.000702052	99.8871	112.568	50.0306	35.0034	10.2611	22.0177	TCGGATCCGTCTGAGCTTGGCTTTT	25
miR-132-x	12.166	41.6875	1.77675	0.0422264	16.1582	7.3815	12.9584	9.3832	54.4851	61.1941	ACCGTGGCTTTCGATTGTTACT	22
miR-136-y	2163.56	1079.81	-1.00263	0.0173858	2538.06	1787.01	2165.63	1597.67	836.209	805.546	CATCATCGTCTCAAATGAGTCT	22
miR-1388-y	171.951	64.4702	-1.41529	0.00340854	130.49	163.267	222.095	54.0961	46.5363	92.7782	ATCTCAGGTTCGTCAGCCCGCA	22
miR-142-x	5176.66	2540.52	-1.0269	0.0137146	4843.54	3332.85	7353.6	2588.05	2518.02	2515.49	CCCATAAAGTAGAAAGCACT	20
miR-142-y	117.83	56.7093	-1.05505	0.0202212	90.2166	112.957	150.317	62.6634	66.7695	40.6949	TGTAGTGTTTCCTACTTTATGG	22
miR-147-x	20.318	163.965	3.01256	0.0147242	1.8362	7.2844	51.8335	4.406	205.511	281.979	TGGAAACACTTCTGCACAAACT	22
miR-1782-y	0.01	0.6345	5.98755	0.0357043	0.01	0.01	0.01	0.01	1.5898	0.3037	AACATTCATTGGATCATGG	19
miR-184-x	0.01	0.540567	5.7564	0.0449376	0.01	0.01	0.01	0.01	1.1562	0.4555	CCTTATCACTTTTCCAGCCAGC	22
miR-184-y	4.85493	180.988	5.2203	6.8e-05	3.0603	4.8563	6.6482	0.9791	190.915	351.069	TGGACGGAGAACTGATAAGGGT	22
miR-184-z	0.0765	4.83737	5.98262	0.000991863	0.1224	0.0971	0.01	0.01	4.4802	10.0219	TGGACGGAGAACTGATAAGGGTAA	24
miR-187-x	0.01	0.6034	5.91504	0.0374561	0.01	0.01	0.01	0.01	0.4336	1.3666	TCCAACACAGGACCTGGG	18
miR-199-x	53492.4	26289.8	-1.02483	0.0171699	57645.1	60115.6	42716.5	42829.4	16959.3	19080.7	CCCAGTGTTCAGACTACCTGTTC	23
miR-200-x	1.8955	11.5222	2.60376	0.0110477	1.3465	1.7483	2.5917	25.7834	3.4685	5.3146	CATCTTACTGGGCAGCATTGGA	22
miR-200-y	79.6152	371.358	2.2217	0.00673568	70.8757	76.9231	91.0467	836.082	126.602	151.391	TAACACTGTCTGGTAACGATGTT	23
miR-202-z	203.614	88.4971	-1.20213	0.0165687	187.533	297.106	126.203	150.784	58.6763	56.0314	AGAGGTGTAGGGCATGGGAAACC	23
miR-211-x	0.749833	7.04923	3.23282	0.00787507	0.2448	1.554	0.4507	10.2807	1.3007	9.5663	TTCCCTTTGTCATCCTTTGCC	21
miR-2137-z	0.634667	3.1365	2.30508	0.0359026	0.2448	0.1943	1.4649	2.7742	3.9021	2.7332	CGGCGGGAGCCCCGGGGA	18
miR-2474-z	0.0765	1.1056	3.85323	0.00902875	0.1224	0.0971	0.01	0.8159	1.5898	0.9111	TACCGGGCCAGCTGGAAGGAGA	22
miR-25-z	0.920233	4.69543	2.35119	0.0283041	0.8569	0.777	1.1268	1.0607	6.648	6.3776	CATTGCACTTGTCTCGGTCTGAAAA	25
miR-3116-z	0.5325	6.1325	3.52562	0.0489397	0.01	0.01	1.5775	0.01	11.7063	6.6812	CCTGGCACATAGTAGGCAC	19
miR-323-y	1.08987	6.7789	2.6369	0.0309729	0.3672	0.8741	2.0283	0.5712	5.4919	14.2736	CACATTACACGGTCGACCTCTAA	23
miR-3431-x	697.417	241.656	-1.52907	0.00130258	749.275	795.455	547.519	352.318	152.472	220.178	CCTCAGTCAGCCTTGTGGATGT	22
miR-3431-y	106.294	39.7882	-1.41764	0.0100443	141.751	94.3085	82.8209	75.1471	20.3777	23.8399	CATCTAGAGGACTGACTGAAAT	22
miR-34-y	452.038	5399.44	3.57829	0.00687738	37.2128	184.538	1134.36	52.8722	5395.47	10750	AATCACTAGTTCCACTGCCATC	22
miR-34-z	0.636667	7.51083	3.56036	0.0254604	0.01	0.0971	1.8029	0.0816	12.429	10.0219	AGGCAGTGTAGTTAGCTGATTGCG	24
miR-370-y	3.59673	1.1839	-1.60314	0.0452841	4.4068	4.4678	1.9156	2.3662	0.5781	0.6074	GCCTGCTGGGGTGGAACCTGGAA	23
miR-375-y	162.935	1491.68	3.19457	0.00915837	26.3183	79.934	382.554	17.4609	1891.37	2566.21	TTTGTTCGTTCGGCTCGCGTGA	22
miR-379-z	13.1012	4.78277	-1.45378	0.0174968	11.3842	15.6371	12.2823	7.3434	2.6014	4.4035	TGGTAGACTATGGAACGTAGGCAT	24
miR-3969-z	11.7034	5.25587	-1.15493	0.0441526	11.9962	8.3528	14.7613	4.3244	4.9138	6.5294	CCCATAAAGTAGAAAGCACTATA	23
miR-409-z	1.74203	0.4286	-2.02307	0.0230879	2.2034	2.2339	0.7888	0.2448	0.4336	0.6074	GAATGTTGCTCGGTGAACCCCTTAT	25
miR-424-x	3771.13	1575.46	-1.25923	0.00329692	4556.12	3574.69	3182.58	2018.77	1303.02	1404.58	CAGCAGCAATTCATGTTTTGA	21
miR-433-y	2.0646	0.322133	-2.68013	0.0115178	3.6723	1.8454	0.6761	0.6527	0.01	0.3037	ATCATGATGGGCTCCTCGGTGTTT	24
miR-4497-z	0.8101	6.7659	3.06211	0.00368894	0.1224	1.0684	1.2395	3.6717	7.5152	9.1108	GCTCCGGGACGGCTGGGA	18
miR-450-x	11222.1	4700.56	-1.25543	0.00259268	11436.9	10488.3	11741	3741.93	6034.69	4325.04	TTTTGCAATATGTTCCTGAAT	21
miR-450-z	15.6948	2.98807	-2.393	0.000380915	16.403	20.202	10.4794	2.0398	4.1912	2.7332	TTTTGCAATATGTTCCTGAATATT	24
miR-452-x	363.764	127.648	-1.51084	0.00119433	374.821	403.555	312.917	171.508	91.6275	119.807	AACTGTTTGCAGAGGAAACTGA	22
miR-452-y	41.8599	15.4832	-1.43487	0.00493417	36.2335	44.3862	44.9599	13.0549	18.2099	15.1847	TCAGTCTCATCTGCAAAGAAGT	22
miR-483-y	9.87593	2.4158	-2.03142	0.00574153	14.1996	9.9068	5.5214	4.1612	2.0233	1.0629	TCACTCCTCTCCTCCCGTCTTCT	23
miR-493-y	7.06837	2.25377	-1.64904	0.0168555	7.7119	9.324	4.1692	3.5085	1.7343	1.5185	TGAAGGTCTACTGTGTGCCAAT	22
miR-497-x	250.546	897.732	1.84121	0.0351023	231.234	380.342	140.063	1653.32	218.085	821.793	CAGCAGCACACTGTGGTTTGT	21
miR-5099-z	3.37987	0.01	-8.40082	0.000556338	0.01	0.777	9.3526	0.01	0.01	0.01	TCTTAGATCGATGTGGTGCTC	21
miR-542-y	1979.36	818.915	-1.27324	0.00534626	1892.35	1390.83	2654.89	538.513	1136.53	781.706	TGTGACAGATTGATAACTGAAA	22
miR-6123-z	7.5801	34.1964	2.17355	0.0123366	6.9774	6.4103	9.3526	7.1802	46.9699	48.439	TGCCAAGCCCACGTTCAAAGGCT	23
miR-6349-z	0.01	0.9022	6.49538	0.0134907	0.01	0.01	0.01	0.01	0.7226	1.974	TGGGGAATGTGGAAGGGGC	19
miR-6632-x	0.01	5.27693	9.04356	0.000127312	0.01	0.01	0.01	0.01	11.4173	4.4035	AGAGTTGAGAGGAGAGGAT	19
miR-6858-x	0.718933	0.01	-6.16779	0.035352	0.01	2.1368	0.01	0.01	0.01	0.01	GAGGGGCTCGCCGGGACC	18
miR-6937-x	0.119267	1.15263	3.27267	0.0216556	0.1224	0.01	0.2254	0.9791	2.0233	0.4555	TCTAAGGGCTGGGTCGGT	18
miR-7578-z	0.01	0.543033	5.76297	0.0413366	0.01	0.01	0.01	0.01	1.0117	0.6074	CACACGGCTCTGTCTCCT	18
miR-7859-z	75.4382	233.617	1.63078	0.018283	57.6554	64.8796	103.78	143.277	179.931	377.642	AAAAACTGGCAGCTTCATGTAA	22
miR-7977-z	203.573	567.578	1.47927	0.0294085	151.177	106.061	353.482	349.789	665.383	687.561	TTCCCGGCCAATGCACCA	18
miR-8112-z	0.200867	1.2972	2.69109	0.0353129	0.3672	0.01	0.2254	1.795	0.5781	1.5185	TCCCCGGCACCTCCACCG	18
miR-880-x	0.01	1.0492	6.71315	0.00894553	0.01	0.01	0.01	0.01	1.0117	2.1259	CAGATGGATATGAGGCAC	18
miR-9182-z	0.01	0.408967	5.35391	0.0210269	0.01	0.01	0.01	0.4896	0.4336	0.3037	TTGCACAAAGAGTCTCATGTCT	22
miR-9642-y	0.01	0.327367	5.03284	0.0446568	0.01	0.01	0.01	0.2448	0.4336	0.3037	GAGCCCTGACCTCTGACC	18
novel-m0002-5p	158.181	76.3324	-1.05121	0.019794	126.45	234.849	113.245	85.591	70.6717	72.7345	GAGGGTTTGGGTTTGGTCGTGGGA	24
novel-m0013-3p	18.7055	4.87283	-1.94063	0.0099052	8.936	14.2774	32.903	1.7135	3.035	9.87	TAAAGTTCATTTGGGTTTTTCT	22
novel-m0014-5p	18.7055	4.87283	-1.94063	0.00989541	8.936	14.2774	32.903	1.7135	3.035	9.87	TAAAGTTCATTTGGGTTTTTCT	22
novel-m0015-5p	18.7055	4.87283	-1.94063	0.00987877	8.936	14.2774	32.903	1.7135	3.035	9.87	TAAAGTTCATTTGGGTTTTTCT	22
novel-m0021-3p	9.6826	46.188	2.25405	0.0123367	5.1412	9.0326	14.874	11.5046	33.6738	93.3856	AAAACTGGCAGCTTCATGTAAT	22
novel-m0030-5p	17.4807	7.1703	-1.28565	0.0216855	18.484	13.1119	20.8461	7.9145	7.3707	6.2257	AGGACTCCATTTGTTTTGATGA	22
novel-m0032-3p	0.518833	23.1747	5.48113	0.000438991	0.01	0.1943	1.3522	0.2448	32.2286	37.0506	CCGGGTGGGACGGGAGAGG	19
novel-m0040-3p	1.8074	18.6752	3.36914	0.03165	0.1224	0.6799	4.6199	0.01	24.2798	31.7359	TACCGTCTGAGCTGCCAGGA	20
novel-m0041-3p	1.95767	21.3499	3.44702	0.027325	0.1224	0.6799	5.0707	0.01	27.7484	36.2913	TACCGTCTGAGCTGCCAGGA	20
novel-m0047-3p	2.49383	15.7451	2.65847	0.0379324	0.6121	2.1368	4.7326	0.3264	18.2099	28.699	AAAAACTCAGATGAACTTTTT	21
novel-m0055-5p	0.674233	9.07557	3.75067	0.0265004	0.01	0.0971	1.9156	0.01	11.2728	15.9439	TTCATGGGGTTGCAAAGAG	19
novel-m0057-3p	0.331033	17.0026	5.68264	0.00119829	0.01	0.1943	0.7888	0.1632	48.4151	2.4295	AAGGGAATCTGGAGATGTC	19
novel-m0058-3p	0.331033	17.0026	5.68264	0.00119289	0.01	0.1943	0.7888	0.1632	48.4151	2.4295	AAGGGAATCTGGAGATGTC	19
novel-m0064-3p	1.4027	5.6559	2.01155	0.0272874	1.2241	1.0684	1.9156	4.3244	5.2028	7.4405	TGTGGGGACCTCTCATGTCT	20
novel-m0065-5p	1.4027	5.6559	2.01155	0.0271086	1.2241	1.0684	1.9156	4.3244	5.2028	7.4405	TGTGGGGACCTCTCATGTCT	20
novel-m0068-3p	0.0442333	7.47277	7.40036	0.00166079	0.01	0.01	0.1127	0.01	22.2565	0.1518	CCAGGACACCAGCCTCACC	19
novel-m0083-3p	0.3447	4.86047	3.81768	0.0336085	0.01	0.01	1.0141	0.01	9.1049	5.4665	CTGCTGTGTAGTTACTAAG	19
novel-m0086-5p	1.4461	8.384	2.53547	0.0157638	0.8569	0.777	2.7044	1.5503	10.6947	12.907	ATGCAAGCAACACTCTGTGG	20
novel-m0087-5p	0.4574	4.14797	3.18088	0.0345222	0.01	0.01	1.3522	0.408	5.2028	6.8331	CCCTTGGAGAATTTGGAAA	19
novel-m0090-3p	0.119333	4.36897	5.19422	0.00387177	0.01	0.01	0.338	0.01	8.2378	4.8591	CTGGGTCAGGAAGATCTCC	19
novel-m0133-5p	0.0818	2.4511	4.90518	0.00718604	0.01	0.01	0.2254	0.01	4.9138	2.4295	CAGTGCTGAAGAACCTGCC	19
novel-m0134-3p	0.160067	1.4184	3.14752	0.0172718	0.2448	0.01	0.2254	1.6319	2.1678	0.4555	TCCCTGGGCTCTGCCTCCC	19
novel-m0153-5p	1.0387	0.213367	-2.28337	0.0427002	1.2241	1.554	0.338	0.3264	0.01	0.3037	TCCTAGTCTGGTTGTTTGCCTGGCC	25
novel-m0154-5p	0.01	2.18337	7.77041	0.00213081	0.01	0.01	0.01	0.01	5.7809	0.7592	TGGCCCGAGTACTCTCTTT	19
novel-m0161-5p	0.119333	1.9505	4.03078	0.0286456	0.01	0.01	0.338	0.01	1.5898	4.2517	CAACGACCTTGTATGTATT	19
novel-m0162-3p	0.1569	2.69507	4.1024	0.0217312	0.01	0.01	0.4507	0.01	2.4569	5.6183	TCCCAGTCCAGTGCTCTTTC	20
novel-m0186-3p	0.0818	1.47053	4.16809	0.0258892	0.01	0.01	0.2254	0.01	3.035	1.3666	TCCAGTGATTAAGAATCTCT	20
novel-m0192-3p	0.0442333	2.41027	5.76791	0.0028071	0.01	0.01	0.1127	0.01	4.3357	2.8851	ACTGAGCCTTGTATGAATT	19
novel-m0194-3p	0.01	1.53337	7.26056	0.00271152	0.01	0.01	0.01	0.01	2.3124	2.2777	TAAGAGGATCAGCTTTGATT	20
novel-m0209-5p	0.01	1.36687	7.09473	0.00512634	0.01	0.01	0.01	0.01	3.1795	0.9111	TACTGTTTAAGAACATGAAAAC	22
novel-m0210-5p	0.727233	0.0811333	-3.16405	0.03702	0.6121	1.4569	0.1127	0.0816	0.01	0.1518	TAGTACTTGTGCTTTACAGGGCTCT	25
novel-m0211-3p	0.0442333	2.16693	5.61438	0.00389951	0.01	0.01	0.1127	0.01	3.7576	2.7332	AATCACTAGTTCCACTGCCATCAAA	25
novel-m0212-3p	0.0818	1.22967	3.91002	0.0387707	0.01	0.01	0.2254	0.01	2.3124	1.3666	CAAAGAATTCAGTGAGAGA	19
novel-m0227-3p	0.01	1.237	6.9507	0.00578636	0.01	0.01	0.01	0.01	1.8788	1.8222	TAGAATGCTGAAAATGAGGGTGA	23
novel-m0239-5p	0.0732667	1.03207	3.81624	0.0476855	0.01	0.0971	0.1127	0.01	2.0233	1.0629	TCCAAGGAGGCTGCTTATTGCTCT	24
novel-m0240-3p	0.521333	0.0338667	-3.94427	0.0220861	0.6121	0.3885	0.5634	0.0816	0.01	0.01	TGGACCTCACTGTGAACATCACACC	25
novel-m0241-3p	0.521333	0.0338667	-3.94427	0.0223023	0.6121	0.3885	0.5634	0.0816	0.01	0.01	TGGACCTCACTGTGAACATCACACC	25
novel-m0249-3p	0.01	0.421367	5.397	0.0354513	0.01	0.01	0.01	0.8159	0.1445	0.3037	CTTCTCCTCACTCCGTCCAGT	21
novel-m0263-3p	0.01	0.9717	6.60244	0.0158244	0.01	0.01	0.01	0.01	2.6014	0.3037	CTGGGCACGTAGTAAACAC	19
novel-m0274-5p	0.0442333	0.877767	4.31063	0.0447677	0.01	0.01	0.1127	0.01	2.1678	0.4555	AAGGCCAGGAAGGACCTCC	19
novel-m0278-3p	0.01	0.921967	6.52664	0.0382747	0.01	0.01	0.01	0.01	2.7459	0.01	CCTCGTCCTAGGATTGTCC	19
novel-m0313-5p	0.4935	0.01	-5.62498	0.0180658	0.9793	0.3885	0.1127	0.01	0.01	0.01	TTCTTGCCTGGAACGTGCTGTGGGC	25
novel-m0325-3p	0.01	0.7455	6.22014	0.0184055	0.01	0.01	0.01	0.01	1.0117	1.2148	TAGTGGTAAAGAACCCGAG	19
novel-m0326-3p	0.01	0.7455	6.22014	0.0183149	0.01	0.01	0.01	0.01	1.0117	1.2148	TAGTGGTAAAGAACCCGAG	19
novel-m0327-3p	0.01	0.7455	6.22014	0.018635	0.01	0.01	0.01	0.01	1.0117	1.2148	TAGTGGTAAAGAACCCGAG	19
novel-m0328-5p	0.01	0.484333	5.59793	0.0139636	0.01	0.01	0.01	0.5712	0.5781	0.3037	TCAAGCACCACAGCTCCTGAGC	22
novel-m0335-5p	0.01	0.835067	6.38382	0.00205144	0.01	0.01	0.01	0.7343	1.0117	0.7592	TCTGCTTCGTGCATAGAACT	20
novel-m0354-3p	0.01	0.692433	6.1136	0.0223255	0.01	0.01	0.01	0.01	1.1562	0.9111	TTGAACCCTGATCAGGGAA	19
novel-m0358-5p	0.481267	0.01	-5.58876	0.0474027	0.01	0.1943	1.2395	0.01	0.01	0.01	AGGAAGGCTGTTTTTTAAA	19
novel-m0364-5p	0.01	0.646667	6.01495	0.0262889	0.01	0.01	0.01	0.01	0.8671	1.0629	CTGGAACTTGGGCCTCTC	18
novel-m0367-3p	0.01	0.6345	5.98755	0.0355793	0.01	0.01	0.01	0.01	1.5898	0.3037	GAGCTCAGGGCAAGTGGAA	19
novel-m0399-5p	0.01	0.5912	5.88557	0.0347327	0.01	0.01	0.01	0.01	1.1562	0.6074	TAGTCGGACACGGCTGAAG	19
oar-let-7f	158908	53138.4	-1.58037	0.00052753	119796	218859	138069	60318.9	57766.3	41330	TGAGGTAGTAGATTGTATAGT	21
oar-miR-136	168.17	66.7467	-1.33316	0.00612842	172.721	154.429	177.361	101.665	59.3989	39.1764	ACTCCATTTGTTTTGATGATGGA	23
oar-miR-148a	29696.8	14838.2	-1.00099	0.0164916	27121.8	29323.5	32645	14561.2	20875.6	9077.69	TCAGTGCACTACAGAACTTTGT	22
oar-miR-200b	8.51987	30.8697	1.85729	0.027605	9.0584	6.0218	10.4794	59.0733	12.429	21.1067	TAATACTGCCTGGTAATGATG	21
oar-miR-323a-3p	191.684	823.878	2.1037	0.0172534	104.784	147.436	322.832	91.1393	916.997	1463.5	CACATTACACGGTCGACCTCT	21
oar-miR-370-3p	153.029	38.3987	-1.99468	0.000166759	181.045	148.796	129.246	62.0106	29.1936	23.9918	GCCTGCTGGGGTGGAACCTGGTCT	24
oar-miR-379-3p	62.7114	25.9513	-1.27292	0.0117027	76.017	60.509	51.6081	34.269	14.8858	28.699	TATGTAACATGGTCCACTAACT	22
oar-miR-379-5p	1083.45	386.539	-1.48695	0.000767697	973.409	936.384	1340.57	506.121	339.629	313.867	TGGTAGACTATGGAACGTAGGC	22
oar-miR-382-5p	127.478	47.0959	-1.43657	0.00221682	130	108.877	143.556	40.1437	56.6529	44.491	GAAGTTGTTCGTGGTGGATTCG	22
oar-miR-3955-5p	37.6719	18.3418	-1.03835	0.045113	37.3352	44.5804	31.1001	31.2501	10.2611	13.5143	TTTGATGGCTGATCCTCTCACT	22
oar-miR-3956-5p	3.82217	0.553567	-2.78756	0.00189463	4.8964	3.3023	3.2678	1.0607	0.1445	0.4555	GTACGTGGATGCTGAAGGTCAGA	23
oar-miR-3957-5p	1.2913	0.135533	-3.2521	0.00385112	1.2241	1.7483	0.9015	0.2448	0.01	0.1518	CTCGGAGAGTGGAGCTGTGGGTGT	24
oar-miR-3959-5p	377.619	161.427	-1.22605	0.00590857	367.721	293.901	471.234	119.942	187.591	176.749	GGTTGATCAGAGAACATACATT	22
oar-miR-409-3p	927.362	428.976	-1.11223	0.0131481	1061.67	958.917	761.502	703.005	232.248	351.676	CGAATGTTGCTCGGTGAACCCCT	23
oar-miR-411a-3p	318.684	154.893	-1.04086	0.0259839	387.43	291.764	276.858	247.553	69.2264	147.899	TATGTAACACGGTCCACTAAC	21
oar-miR-411a-5p	3063.76	1358.11	-1.1737	0.00471024	3025.01	3016.71	3149.56	1740.3	1138.7	1195.34	ATAGTAGACCGTATAGCGTACG	22
oar-miR-412-3p	105.128	45.0675	-1.22199	0.00815543	102.58	80.5168	132.288	50.0165	44.9466	40.2393	TGGTCGACCAGTTGGAAAGTAAT	23
oar-miR-431	0.745333	0.1079	-2.78819	0.0433104	0.1224	0.8741	1.2395	0.01	0.01	0.3037	TGTCTTGCAGGCCGTCATGCAGG	23
oar-miR-432	139.108	47.9292	-1.53722	0.00165055	136.243	150.933	130.147	73.1072	34.541	36.1395	TCTTGGAGTAGGTCATTGGGTGG	23
oar-miR-433-3p	20.5044	8.00817	-1.35639	0.0327794	20.1978	24.864	16.4515	16.0738	4.9138	3.0369	ATCATGATGGGCTCCTCGGTGT	22
oar-miR-493-3p	129.09	36.1227	-1.8374	0.00037915	121.186	134.81	131.274	55.1568	22.6901	30.5212	TGAAGGTCTACTGTGTGCCAGG	22
oar-miR-494-3p	1194.75	446.175	-1.42102	0.00102306	1402.7	987.569	1193.97	351.992	413.769	572.765	TGAAACATACACGGGAAACCTCT	23
oar-miR-539-3p	35.3652	13.4221	-1.39772	0.0416421	47.4953	12.6263	45.9741	3.0189	20.0887	17.1587	AATCATACAAGGACAATTTCTTT	23
oar-miR-541-3p	1.5905	0.1059	-3.90871	0.000649744	1.2241	1.0684	2.479	0.1632	0.1445	0.01	TGGTGGGCACAGAATCCGGCCTCT	24
oar-miR-541-5p	9.8376	3.72803	-1.39989	0.0361466	11.1394	9.8096	8.5638	6.8538	1.4452	2.8851	AAAGGATTCTGCTGTCGGTCCCACT	25
oar-miR-665-5p	52.4261	10.1692	-2.36608	0.000100983	40.2731	59.5377	57.4676	15.5027	9.5385	5.4665	AGGGGTCTTGGCCTCTGCCCAG	22
